# Supplementary material for: Multifactorial Role of Mitochondria in Echinocandin Tolerance Revealed by Transcriptome Analysis of Drug-Tolerant Cells
Source: mBio. 2021 Aug 10;12(4):e01959-21. doi: 10.1128/mBio.01959-21 (PMC8406274; doi:10.1128/mBio.01959-21)
Supplement: DATA SET S1 [file mbio.01959-21-sd001.xlsx]

## Sheet: bulk MCF_vs_statControl
Syst name	avg_logFC	p_val_adj
CAGL0G02321g	-0.00127508	0.999499
CAGL0G01012g	-0.00124368	0.999499
CAGL0H05049g	-0.000885736	0.999499
CAGL0M02002g	-0.000767406	0.999499
CAGL0I04334g	-0.00048978	0.999499
CAGL0H09724g	-0.000424327	0.999499
CAGL0E04818g	-0.000410896	0.999499
CAGL0L01749g	-0.000353973	0.999499
CAGL0D05610g	0.000600174	0.999499
CAGL0E04994g	0.00067119	0.999499
CAGL0M04741g	0.000674298	0.999499
CAGL0G08426g	0.000918034	0.999499
CAGL0M09086g	0.000919737	0.999499
CAGL0M01606g	0.00132217	0.999499
CAGL0J10560g	0.00173645	0.999499
CAGL0E05302g	0.00182916	0.999499
CAGL0I04664g	0.00201834	0.999499
CAGL0B01727g	-0.00184475	0.999069
CAGL0G03707g	0.00179776	0.999069
CAGL0H10142g	-0.00253088	0.998411
CAGL0E01199g	0.00277165	0.998411
CAGL0H10450g	0.0050693	0.998411
CAGL0J07964g	0.00381614	0.998069
CAGL0M00726g	-0.0121243	0.997915
CAGL0A02431g	-0.0087494	0.997915
CAGL0L07150g	-0.00381011	0.997915
CAGL0H05159g	-0.00313602	0.997915
CAGL0A00451g	-0.00244421	0.997915
CAGL0K07524g	0.00331199	0.997915
CAGL0K09262g	0.00465331	0.997915
CAGL0L05984g	0.00503178	0.997915
CAGL0G04389g	-0.00389243	0.997864
CAGL0B01144g	0.00626084	0.997864
CAGL0B02739g	0.00307812	0.997767
CAGL0D04202g	-0.0055201	0.997486
CAGL0M11572g	0.00541258	0.997385
CAGL0G03795g	0.0125755	0.997385
CAGL0L04620g	-0.00520497	0.997013
CAGL0L00693g	0.00451854	0.997013
CAGL0G00484g	0.00576009	0.997013
CAGL0I06787g	0.00588538	0.996441
CAGL0G01034g	-0.00570632	0.996262
CAGL0H08107g	0.00509396	0.996262
CAGL0K02255g	-0.00727557	0.996163
CAGL0L11022g	0.00572339	0.9958
CAGL0K06149g	0.00662156	0.994848
CAGL0M04367g	-0.00701951	0.994502
CAGL0J11858g	-0.00642293	0.994502
CAGL0K05819g	-0.00547451	0.994502
CAGL0A04741g	-0.00900265	0.99443
CAGL0M00242g	0.0071863	0.99443
CAGL0J02992g	-0.0103982	0.993064
CAGL0K08492g	-0.0124335	0.992984
CAGL0G05329g	-0.011797	0.992984
CAGL0K07139g	-0.00871184	0.992984
CAGL0K11990g	0.00573777	0.992984
CAGL0L11000g	0.00791902	0.992984
CAGL0L03047g	-0.0148406	0.992593
CAGL0M00836g	-0.0116098	0.992545
CAGL0M07073g	-0.00741916	0.992545
CAGL0M05973g	-0.00626714	0.992545
CAGL0I08503g	0.00864735	0.992545
CAGL0I10125g	0.0256289	0.992545
CAGL0M08712g	-0.00715045	0.992353
CAGL0G08844g	-0.00805973	0.992272
CAGL0M09427g	0.0105018	0.991909
CAGL0L08228g	0.00736613	0.991691
CAGL0L00341g	-0.0112672	0.99072
CAGL0M13211g	0.0107057	0.990274
CAGL0G05874g	-0.0106567	0.989768
CAGL0K07381g	-0.0198014	0.989496
CAGL0I09152g	-0.0154588	0.989197
CAGL0E06358g	-0.0140602	0.989087
CAGL0I07029g	-0.0140252	0.989087
CAGL0E01397g	-0.01009	0.989087
CAGL0L05896g	0.0117669	0.989087
CAGL0K00275g	0.0166158	0.989087
CAGL0B03597g	0.0214405	0.989087
CAGL0E05170g	-0.0158334	0.988757
CAGL0K03443g	-0.0254285	0.9887
CAGL0G07667g	-0.0151468	0.9887
CAGL0G07865g	-0.0142184	0.9887
CAGL0H07205g	0.0119593	0.9887
CAGL0G02761g	-0.0166348	0.988677
CAGL0M01386g	-0.0139293	0.988677
CAGL0E04268g	0.0116399	0.988677
CAGL0M11396g	0.0153143	0.988677
CAGL0L06578g	0.019164	0.988677
CAGL0F03157g	-0.0110964	0.988025
CAGL0J11814g	-0.0136082	0.987276
CAGL0K07898g	0.0153968	0.986397
CAGL0F07535g	0.0196237	0.986397
CAGL0M13365g	0.0249886	0.986397
CAGL0L01727g	0.0209499	0.986015
CAGL0D05566g	-0.0326531	0.985634
CAGL0K11836g	-0.0187175	0.985634
CAGL0B04015g	-0.0229342	0.985402
CAGL0E02453g	0.0180719	0.985402
CAGL0C03696g	0.0221809	0.985402
CAGL0M02409g	-0.0228144	0.985321
CAGL0J10912g	0.0222812	0.985294
CAGL0M07359g	-0.0217078	0.985275
CAGL0M09042g	0.0391981	0.985077
CAGL0F07579g	0.0461158	0.985023
CAGL0M08162g	-0.0162676	0.98474
CAGL0F02475g	0.017177	0.98474
CAGL0L03806g	-0.0204676	0.984339
CAGL0L02695g	-0.0235249	0.982963
CAGL0E03245g	-0.0244312	0.982677
CAGL0G08041g	-0.0237244	0.982387
CAGL0G06314g	0.0144017	0.982217
CAGL0K07029g	0.0147307	0.982217
CAGL0J07326g	0.0151835	0.980159
CAGL0K02123g	0.0274762	0.980006
CAGL0D06094g	-0.0227212	0.979101
CAGL0F06237g	-0.0194793	0.979101
CAGL0F05049g	0.0168649	0.979101
CAGL0K07111g	0.0229291	0.979101
CAGL0I02772g	0.028109	0.979101
CAGL0I00264g	0.0202612	0.978479
CAGL0C02453g	-0.0175788	0.977106
CAGL0E05720g	0.0194772	0.976801
CAGL0F05489g	-0.0166502	0.976707
CAGL0F03201g	0.0253504	0.976707
CAGL0M03003g	-0.0265914	0.976618
CAGL0G09823g	-0.0220391	0.976618
CAGL0J06754g	0.0236797	0.976618
CAGL0I02838g	0.0408517	0.976242
CAGL0K04543g	0.0200365	0.975957
CAGL0E00116g	0.0597571	0.975819
CAGL0I07909g	0.0175734	0.975725
CAGL0I07689g	0.0244546	0.975348
CAGL0L12496g	-0.0396767	0.974954
CAGL0K00649g	-0.0280403	0.974954
CAGL0G09757g	0.0365806	0.974954
CAGL0L11220g	-0.0222664	0.974231
CAGL0J00957g	-0.0402433	0.973842
CAGL0D05874g	-0.036551	0.973842
CAGL0F09097g	-0.0334871	0.973842
CAGL0J03234g	-0.0331403	0.973842
CAGL0C02101g	-0.0283364	0.973842
CAGL0H03245g	-0.0271794	0.973842
CAGL0M04389g	-0.0187777	0.973842
CAGL0K08008g	0.0201868	0.973842
CAGL0H10318g	0.0234922	0.973842
CAGL0F08239g	0.0236083	0.973842
CAGL0D02860g	0.0256778	0.973842
CAGL0J11110g	0.0290715	0.973842
CAGL0E03762g	0.0292373	0.973842
CAGL0D05720g	0.0292801	0.973842
CAGL0J09086g	0.0330251	0.973842
CAGL0J03344g	0.0384952	0.973842
CAGL0J00891g	0.0505767	0.973842
CAGL0I00726g	0.0534434	0.973842
CAGL0J04928g	-0.0349876	0.972548
CAGL0F08855g	-0.0250299	0.972548
CAGL0L00781g	-0.0372866	0.972461
CAGL0D04400g	-0.0297176	0.971171
CAGL0M00638g	-0.0256484	0.971171
CAGL0F06149g	-0.0443422	0.970842
CAGL0D04708g	-0.0351307	0.970842
CAGL0H08481g	-0.0231436	0.970842
CAGL0E00737g	0.0415109	0.970842
CAGL0E02189g	-0.034625	0.970496
CAGL0G01903g	0.0254057	0.970347
CAGL0F05225g	-0.0418938	0.970126
CAGL0G04191g	0.0436293	0.970126
CAGL0K00451g	-0.0401012	0.969253
CAGL0B00484g	-0.0375951	0.969253
CAGL0I02310g	0.0329528	0.969253
CAGL0K03839g	0.042958	0.969253
CAGL0J07260g	0.0438795	0.968745
CAGL0J00495g	-0.0257055	0.968353
CAGL0E03476g	0.0210495	0.968353
CAGL0G05159g	0.0236525	0.968353
CAGL0M05181g	0.0340262	0.968353
CAGL0G09779g	0.0425206	0.968353
CAGL0B04697g	0.0451099	0.968353
CAGL0H04279g	0.365229	0.968353
CAGL0E03806g	-0.0284231	0.967894
CAGL0F01243g	0.0272002	0.967769
CAGL0I06721g	-0.0286115	0.967371
CAGL0J04862g	-0.0246592	0.967371
CAGL0F05467g	0.0391939	0.967371
CAGL0F06809g	0.070557	0.967371
CAGL0E04796g	-0.023213	0.96688
CAGL0K07414g	0.0435882	0.966637
CAGL0C03652g	0.0392387	0.965032
CAGL0J01287g	0.0763465	0.965029
CAGL0E05918g	-0.0294903	0.964408
CAGL0D04642g	0.054843	0.964408
CAGL0M04653g	-0.0299967	0.963917
CAGL0J07722g	-0.0369102	0.962807
CAGL0K09086g	-0.0350085	0.962263
CAGL0G09108g	-0.0882944	0.961617
CAGL0H01023g	-0.0654507	0.961617
CAGL0K07766g	-0.0460975	0.961617
CAGL0J04796g	0.0321855	0.961617
CAGL0E05038g	0.0379048	0.961617
CAGL0H09086g	0.0407175	0.961617
CAGL0I03036g	0.0427556	0.961617
CAGL0L10868g	0.0447281	0.961617
CAGL0H10384g	0.0467276	0.961617
CAGL0J00275g	0.0489208	0.961617
CAGL0G05522g	0.0995667	0.961617
CAGL0G08404g	-0.0400904	0.961082
CAGL0L05500g	-0.0391405	0.961082
CAGL0L07084g	-0.0320361	0.961082
CAGL0J03674g	0.0280701	0.96065
CAGL0K10648g	0.0305431	0.96065
CAGL0G07084g	0.0441358	0.96065
CAGL0F00715g	-0.0602707	0.96044
CAGL0F01969g	0.0454959	0.96044
CAGL0M07491g	0.0535477	0.960027
CAGL0J00649g	-0.0375342	0.959694
CAGL0J02046g	-0.108137	0.958968
CAGL0D01914g	0.0391597	0.95803
CAGL0M05159g	0.0538106	0.957923
CAGL0H02079g	-0.0484682	0.957314
CAGL0J02882g	-0.047277	0.957314
CAGL0H03817g	-0.0369757	0.957314
CAGL0L12122g	-0.116431	0.957136
CAGL0J08866g	0.0459788	0.957136
CAGL0G00264g	0.0666665	0.957059
CAGL0J03102g	0.0596944	0.956672
CAGL0J10780g	-0.0512209	0.956526
CAGL0J11682g	-0.0381655	0.956497
CAGL0J00297g	0.0321626	0.956497
CAGL0G02535g	-0.0434019	0.956262
CAGL0K12870g	-0.038696	0.956262
CAGL0L05104g	0.0441344	0.956262
CAGL0K03729g	0.0472759	0.956262
CAGL0J04180g	0.0494078	0.956262
CAGL0H05863g	0.0524248	0.956262
CAGL0E05390g	-0.0549712	0.956164
CAGL0J10802g	-0.041456	0.956164
CAGL0M08404g	-0.0350896	0.956164
CAGL0F00363g	0.0478616	0.956164
CAGL0H04741g	0.0553772	0.955966
CAGL0L10978g	-0.0462707	0.95589
CAGL0J01958g	-0.0299104	0.95532
CAGL0K01177g	-0.0702332	0.955152
CAGL0L13288g	-0.0567874	0.955152
CAGL0M04257g	-0.0540362	0.955152
CAGL0G00374g	0.0398586	0.955152
CAGL0L02211g	0.0447821	0.955152
CAGL0J06160g	0.0452388	0.955152
CAGL0J02398g	0.0526201	0.955152
CAGL0I00440g	0.0535301	0.955152
CAGL0M11308g	0.0372791	0.955136
CAGL0J06776g	-0.03221	0.9551
CAGL0A00105g	0.103062	0.9551
CAGL0M10890g	0.0558187	0.954955
CAGL0L10230g	-0.0412521	0.954854
CAGL0I05302g	0.0623445	0.954818
CAGL0L08110g	-0.0505229	0.954767
CAGL0M13959g	-0.0432013	0.954767
CAGL0K04895g	0.0378728	0.954767
CAGL0J07458g	0.047628	0.954767
CAGL0M03201g	0.0357612	0.954267
CAGL0H09438g	-0.0667241	0.954264
CAGL0D04972g	-0.0472467	0.954264
CAGL0M04169g	0.0518051	0.954114
CAGL0D01650g	0.0460686	0.953964
CAGL0J01199g	-0.0507231	0.953764
CAGL0G01254g	0.0509002	0.951772
CAGL0F06963g	0.0699767	0.951772
CAGL0L07832g	0.0571846	0.950454
CAGL0H00242g	-0.0558594	0.950408
CAGL0I04378g	0.0605756	0.950408
CAGL0J03498g	-0.0497457	0.950223
CAGL0K00429g	0.0427429	0.949855
CAGL0B04543g	-0.0793903	0.949682
CAGL0J06622g	0.048205	0.949682
CAGL0H08327g	0.0662894	0.948809
CAGL0M04301g	-0.0399053	0.948705
CAGL0J10296g	-0.122766	0.948653
CAGL0K11374g	-0.0378057	0.948653
CAGL0H05269g	0.0391723	0.948653
CAGL0B04719g	0.0642108	0.948653
CAGL0G00242g	-0.0796881	0.947906
CAGL0J05720g	-0.0721393	0.947906
CAGL0H05225g	-0.0574051	0.947906
CAGL0I06688g	-0.0482029	0.947906
CAGL0D03388g	-0.0463418	0.947906
CAGL0C04301g	-0.0429614	0.947906
CAGL0D00660g	-0.0368751	0.947906
CAGL0L06842g	0.0389559	0.947906
CAGL0J08228g	0.0497387	0.947906
CAGL0I01188g	0.0592208	0.947906
CAGL0G07040g	0.0661111	0.947906
CAGL0D04444g	-0.069142	0.947298
CAGL0E02783g	0.0486039	0.947124
CAGL0G03113g	0.048519	0.946906
CAGL0H08195g	-0.0733048	0.946313
CAGL0M00946g	-0.0529256	0.945905
CAGL0E02211g	-0.0666395	0.945801
CAGL0G08910g	0.0436443	0.945264
CAGL0L11066g	0.0513221	0.944936
CAGL0F00451g	-0.0683797	0.944926
CAGL0I08767g	0.068271	0.944926
CAGL0H07799g	-0.0436478	0.94396
CAGL0L13376g	-0.149934	0.943782
CAGL0K01331g	-0.101374	0.943782
CAGL0B04169g	-0.0981896	0.943782
CAGL0C04455g	-0.0718689	0.943782
CAGL0F06633g	-0.0666429	0.943782
CAGL0K08954g	-0.0620142	0.943782
CAGL0F05269g	-0.0609549	0.943782
CAGL0H05203g	-0.0528553	0.943782
CAGL0L06072g	0.0406567	0.943782
CAGL0H02123g	0.0463265	0.943782
CAGL0M12166g	0.0534003	0.943782
CAGL0J03388g	0.0586776	0.943782
CAGL0J11891g	0.0671513	0.943782
CAGL0J07128g	0.0705087	0.943782
CAGL0A03993g	0.0760068	0.943782
CAGL0L12826g	0.0763385	0.943782
CAGL0K01661g	0.0808951	0.943782
CAGL0J06710g	-0.0500587	0.943308
CAGL0G00396g	0.0421568	0.943308
CAGL0L02607g	0.0509393	0.943308
CAGL0C00231g	0.0683625	0.943308
CAGL0H05764g	0.0856013	0.942852
CAGL0J04686g	-0.0712088	0.942403
CAGL0H01573g	0.0777993	0.942162
CAGL0L03872g	-0.0731078	0.941907
CAGL0E02233g	0.0879632	0.941628
CAGL0G08107g	-0.0941501	0.940632
CAGL0H07557g	-0.0622893	0.940632
CAGL0H05291g	-0.0469404	0.940632
CAGL0D01210g	0.0822068	0.940359
CAGL0L10120g	0.0765106	0.940047
CAGL0K06369g	0.0616144	0.939541
CAGL0D04818g	0.0578146	0.938823
CAGL0J06798g	0.0921077	0.938823
CAGL0A03102g	-0.170875	0.93819
CAGL0E01947g	-0.0562406	0.93757
CAGL0H01661g	0.0819781	0.93757
CAGL0L02585g	-0.0761462	0.937173
CAGL0K11022g	0.055536	0.936689
CAGL0C02189g	0.0645721	0.936462
CAGL0I00105g	-0.0489034	0.935993
CAGL0J01353g	-0.0692991	0.935961
CAGL0J05038g	0.132112	0.935807
CAGL0I06765g	-0.0652127	0.935394
CAGL0A03718g	0.0588087	0.935208
CAGL0M07337g	-0.0921403	0.93519
CAGL0K00170g	0.0640001	0.934984
CAGL0K01573g	0.0664362	0.934984
CAGL0E02629g	0.0676142	0.934984
CAGL0L00495g	-0.114937	0.93478
CAGL0I02354g	-0.0845811	0.93455
CAGL0B04037g	-0.0778703	0.93439
CAGL0L01683g	0.0855069	0.934318
CAGL0F05819g	-0.0929945	0.93426
CAGL0A03883g	-0.0908455	0.93426
CAGL0D05588g	-0.0811501	0.93426
CAGL0H07139g	-0.0724624	0.93426
CAGL0C02277g	-0.0634255	0.93426
CAGL0K12826g	-0.0498546	0.93426
CAGL0J07040g	-0.0480124	0.93426
CAGL0M02431g	0.0501024	0.93426
CAGL0K06061g	0.0751549	0.93426
CAGL0H08019g	0.0998994	0.93426
CAGL0H01837g	0.114928	0.93426
CAGL0L03894g	-0.113961	0.934245
CAGL0K11297g	-0.0949594	0.934245
CAGL0M03333g	-0.0694424	0.934245
CAGL0H10582g	-0.0497525	0.934245
CAGL0J08140g	0.065369	0.934035
CAGL0M12276g	0.0759206	0.934035
CAGL0J05412g	0.108339	0.934035
CAGL0I05786g	-0.0534615	0.933539
CAGL0G02255g	0.0451324	0.933539
CAGL0M12639g	0.0636109	0.933539
CAGL0L01001g	-0.0465128	0.932085
CAGL0J06842g	0.0469726	0.931999
CAGL0K11396g	0.062869	0.931999
CAGL0I09306g	0.0656839	0.931999
CAGL0I02288g	0.0862161	0.931576
CAGL0L10802g	0.153961	0.929931
CAGL0A03300g	-0.100958	0.929117
CAGL0B02607g	-0.0741673	0.929117
CAGL0J09922g	0.116456	0.929117
CAGL0J01023g	0.127995	0.929117
CAGL0I09548g	-0.0795381	0.928739
CAGL0G02475g	-0.0919528	0.928235
CAGL0J02222g	-0.064828	0.928235
CAGL0I05434g	-0.067929	0.928112
CAGL0F07799g	0.056906	0.928112
CAGL0G05467g	0.0813752	0.928112
CAGL0G08646g	-0.0798636	0.927702
CAGL0H04917g	-0.0768603	0.925866
CAGL0H08041g	0.0982605	0.925866
CAGL0H00143g	0.144829	0.925849
CAGL0M05885g	0.0790605	0.923919
CAGL0E00891g	0.126981	0.923547
CAGL0K10186g	0.0828243	0.922793
CAGL0H03729g	0.122709	0.922244
CAGL0D03960g	0.0970848	0.922083
CAGL0D05214g	-0.076565	0.921493
CAGL0M05379g	0.0667947	0.921493
CAGL0J09174g	-0.112729	0.920581
CAGL0F08327g	-0.0660253	0.919742
CAGL0J03432g	0.0851534	0.919513
CAGL0D05478g	0.103673	0.919513
CAGL0L13299g	0.157719	0.919513
CAGL0G03421g	-0.0889601	0.919376
CAGL0H10202g	-0.0874304	0.919376
CAGL0C05093g	-0.0810944	0.919376
CAGL0M03531g	-0.0567947	0.919376
CAGL0K09878g	0.0793098	0.919071
CAGL0J05104g	0.0721853	0.917992
CAGL0F02299g	-0.0689206	0.916751
CAGL0M08228g	0.0678656	0.915728
CAGL0G04983g	0.0715458	0.915728
CAGL0K07854g	0.0933169	0.915728
CAGL0G04081g	0.0711353	0.915009
CAGL0J07656g	0.0654677	0.914927
CAGL0E06050g	0.059105	0.914248
CAGL0C01919g	-0.179312	0.91395
CAGL0K03465g	0.123925	0.91395
CAGL0I01562g	0.0925985	0.913798
CAGL0J09790g	-0.07253	0.913411
CAGL0E04026g	0.0797478	0.913411
CAGL0K06721g	0.101182	0.913411
CAGL0M07425g	-0.0988429	0.913256
CAGL0H07381g	-0.130319	0.911978
CAGL0I08217g	-0.109575	0.911978
CAGL0F01287g	0.0568106	0.911978
CAGL0K02387g	-0.134027	0.910963
CAGL0A04345g	0.0765602	0.910619
CAGL0M05115g	0.182175	0.909995
CAGL0D03916g	-0.101667	0.909782
CAGL0L08778g	0.0575788	0.909672
CAGL0F00176g	-0.0965175	0.909627
CAGL0M12012g	0.0660731	0.909386
CAGL0L06314g	0.102272	0.909129
CAGL0H01441g	0.0883213	0.909008
CAGL0C01529g	0.0854326	0.908915
CAGL0E04532g	-0.110938	0.907814
CAGL0H08690g	-0.0694688	0.907814
CAGL0E01177g	0.0800127	0.907814
CAGL0I02816g	0.108702	0.907814
CAGL0M13519g	0.114547	0.907814
CAGL0J03828g	0.121967	0.907814
CAGL0H03267g	-0.0713803	0.907506
CAGL0I10648g	-0.0640549	0.907506
CAGL0K02365g	-0.0618446	0.907506
CAGL0E01903g	0.0799102	0.907506
CAGL0I04048g	0.0816583	0.907506
CAGL0L06424g	-0.152712	0.907314
CAGL0F05555g	-0.0944245	0.907314
CAGL0E02101g	-0.079969	0.907314
CAGL0I04950g	0.0938136	0.907314
CAGL0M07678g	-0.100536	0.90693
CAGL0G04587g	-0.0667061	0.90693
CAGL0I00770g	-0.126389	0.906718
CAGL0L05698g	0.0730222	0.906718
CAGL0M08206g	-0.113987	0.906546
CAGL0L13431g	-0.244631	0.905622
CAGL0B01705g	0.0876151	0.905622
CAGL0L07304g	-0.0999318	0.90555
CAGL0H09218g	-0.0628242	0.90555
CAGL0C03245g	0.107515	0.90555
CAGL0L01023g	-0.906008	0.905332
CAGL0L12540g	-0.0985455	0.905332
CAGL0K01771g	-0.0955242	0.904855
CAGL0I02882g	0.102819	0.904678
CAGL0K07051g	-0.0864554	0.904452
CAGL0F02453g	0.0840882	0.904452
CAGL0F03905g	0.0853077	0.904452
CAGL0L07392g	-0.0981376	0.902787
CAGL0H06985g	0.130113	0.901018
CAGL0M01232g	0.0668599	0.900922
CAGL0L05258g	0.0879698	0.900922
CAGL0D04928g	0.117429	0.900285
CAGL0B02343g	-0.158441	0.90011
CAGL0L03916g	0.155618	0.90011
CAGL0M07634g	0.220523	0.90011
CAGL0K08426g	-0.141314	0.900011
CAGL0G03553g	0.0679235	0.900011
CAGL0M04125g	-0.0955608	0.899336
CAGL0I03234g	0.104895	0.899041
CAGL0K00605g	0.132411	0.899036
CAGL0J02420g	0.0753461	0.898915
CAGL0M13475g	0.0672537	0.898733
CAGL0E04378g	0.0911134	0.898733
CAGL0A00253g	0.0960276	0.898733
CAGL0H01793g	-0.091897	0.897716
CAGL0H03355g	-0.142308	0.897364
CAGL0M00528g	-0.089501	0.897364
CAGL0F08415g	0.0710805	0.897364
CAGL0G05181g	0.0923036	0.897364
CAGL0M03993g	0.103476	0.897259
CAGL0K11209g	-0.128325	0.896178
CAGL0B04103g	0.0785627	0.896178
CAGL0L02409g	0.131675	0.895549
CAGL0L02497g	0.13463	0.894695
CAGL0J03916g	-0.142538	0.894673
CAGL0J05918g	-0.120869	0.894673
CAGL0C03762g	-0.100933	0.894673
CAGL0H09702g	0.0734537	0.894673
CAGL0G04565g	0.0777567	0.894673
CAGL0F00583g	0.113284	0.894673
CAGL0I03608g	0.137285	0.894673
CAGL0K09823g	0.10048	0.894624
CAGL0G01298g	-0.123176	0.894592
CAGL0E00105g	-0.261023	0.893516
CAGL0G07249g	0.108271	0.893516
CAGL0J10868g	-0.092204	0.893225
CAGL0E02959g	0.0822747	0.893225
CAGL0B01203g	0.110234	0.892943
CAGL0I07843g	0.180191	0.892943
CAGL0A04147g	-0.113389	0.89245
CAGL0K10384g	-0.0852246	0.892434
CAGL0M01144g	-0.0692048	0.892434
CAGL0D05742g	0.130314	0.892434
CAGL0A04653g	0.0984659	0.892238
CAGL0L04026g	-0.141282	0.892155
CAGL0C01331g	0.08533	0.891745
CAGL0H04719g	0.117111	0.891487
CAGL0H01485g	0.144315	0.891255
CAGL0J07480g	-0.136109	0.891075
CAGL0K02673g	-0.11	0.890837
CAGL0D05698g	-0.112068	0.890783
CAGL0H07909g	-0.0990752	0.890783
CAGL0M13387g	0.225988	0.890433
CAGL0H01221g	-0.124019	0.889855
CAGL0H02365g	0.0970357	0.889855
CAGL0G08822g	-0.0919441	0.887716
CAGL0L03432g	-0.0915157	0.887716
CAGL0H02871g	-0.0778362	0.887164
CAGL0H03619g	-0.112926	0.886226
CAGL0G10197g	-0.142546	0.88609
CAGL0L12056g	-0.134762	0.88609
CAGL0C02123g	-0.116827	0.88609
CAGL0M09064g	0.0854083	0.885472
CAGL0A03971g	0.153403	0.88539
CAGL0E00671g	-0.0942064	0.885024
CAGL0H08800g	0.116195	0.884515
CAGL0D04686g	0.0970693	0.883637
CAGL0K01837g	-0.0791267	0.883202
CAGL0F06677g	0.119693	0.883202
CAGL0I07975g	0.102643	0.883002
CAGL0J10428g	0.120047	0.883002
CAGL0A04565g	-0.132458	0.882944
CAGL0H10296g	-0.0841685	0.882944
CAGL0G04125g	-0.0776131	0.882944
CAGL0L10472g	-0.0750057	0.882944
CAGL0H04675g	0.0898283	0.882944
CAGL0I02156g	0.107804	0.882944
CAGL0L05170g	0.146974	0.882944
CAGL0E04444g	0.118359	0.88293
CAGL0K10406g	-0.154759	0.882037
CAGL0E02343g	0.190779	0.881531
CAGL0K06017g	-0.11538	0.881498
CAGL0I04092g	0.135039	0.880656
CAGL0D04466g	-0.147513	0.880371
CAGL0A04587g	0.111299	0.880371
CAGL0K09460g	0.181103	0.879936
CAGL0F05885g	-0.14657	0.879902
CAGL0K10978g	-0.147178	0.879588
CAGL0M01210g	0.13216	0.879111
CAGL0B01331g	-0.131413	0.879029
CAGL0B00704g	-0.118488	0.878801
CAGL0I04356g	0.0919506	0.878547
CAGL0L13266g	0.127766	0.878315
CAGL0J05852g	-0.161079	0.877704
CAGL0L10890g	0.190213	0.87686
CAGL0L10516g	0.130609	0.876298
CAGL0K04587g	-0.118558	0.876109
CAGL0F05401g	-0.0801739	0.876109
CAGL0E01441g	0.138231	0.875182
CAGL0M05225g	-0.104943	0.874985
CAGL0K12716g	0.230774	0.874985
CAGL0L00759g	-0.131454	0.874823
CAGL0G01276g	-0.0860355	0.874823
CAGL0L07194g	0.148349	0.87463
CAGL0M03289g	0.0920992	0.87447
CAGL0L01155g	0.130336	0.874443
CAGL0A01193g	0.142407	0.873428
CAGL0L07458g	-0.14123	0.873331
CAGL0J10890g	0.142653	0.873331
CAGL0I06182g	-0.215962	0.872761
CAGL0E03828g	-0.159761	0.872761
CAGL0L00979g	-0.150514	0.872761
CAGL0H09988g	0.0984247	0.872761
CAGL0G01320g	0.116206	0.872761
CAGL0G01760g	0.149033	0.872761
CAGL0E00935g	-0.203666	0.872462
CAGL0B02629g	-0.0911018	0.872462
CAGL0M05775g	0.139229	0.872462
CAGL0F08877g	0.152093	0.872462
CAGL0F01485g	-0.344106	0.871202
CAGL0H02739g	-0.0874301	0.871202
CAGL0M11462g	0.126185	0.871202
CAGL0H03047g	0.129411	0.871202
CAGL0K05225g	0.108483	0.871082
CAGL0I01782g	-0.089043	0.870435
CAGL0L06688g	-0.0933676	0.869492
CAGL0K11946g	-0.152833	0.86949
CAGL0D02684g	0.1468	0.869452
CAGL0J04818g	-0.148809	0.869447
CAGL0L07810g	-0.168367	0.869156
CAGL0J08162g	-0.244939	0.869124
CAGL0C02013g	0.111216	0.869124
CAGL0K08382g	0.143003	0.869124
CAGL0G07975g	0.124191	0.8691
CAGL0L04708g	0.161195	0.8691
CAGL0H01859g	-0.160703	0.868968
CAGL0G07931g	0.144423	0.868968
CAGL0B04851g	0.142847	0.868962
CAGL0C01705g	0.125703	0.868935
CAGL0J03850g	-0.0803402	0.868719
CAGL0E02761g	0.123509	0.868719
CAGL0G05027g	-0.114185	0.868421
CAGL0K03245g	0.120809	0.868174
CAGL0K05577g	0.121545	0.868174
CAGL0L11594g	0.119964	0.867918
CAGL0I05918g	0.130806	0.865976
CAGL0L06446g	-0.143324	0.865958
CAGL0G03157g	-0.132761	0.865958
CAGL0L01221g	0.0880436	0.865958
CAGL0G03685g	-0.123102	0.865432
CAGL0F06611g	-0.0869066	0.865432
CAGL0M01122g	-0.144446	0.864982
CAGL0F07095g	0.0798462	0.864979
CAGL0G09174g	0.125697	0.864979
CAGL0L07282g	0.165305	0.864979
CAGL0C05401g	-0.687253	0.864664
CAGL0A01133g	-0.108043	0.864509
CAGL0D02486g	0.105877	0.8641
CAGL0H06941g	0.143694	0.8641
CAGL0L13332g	-0.214725	0.861942
CAGL0M00902g	-0.15039	0.861942
CAGL0L01881g	-0.114132	0.861942
CAGL0L04312g	-0.0949131	0.861942
CAGL0I08019g	0.0993176	0.861942
CAGL0F01903g	0.104092	0.861942
CAGL0G04037g	0.121764	0.861942
CAGL0E02827g	0.150708	0.861942
CAGL0K00253g	-0.154464	0.861708
CAGL0L02799g	0.134014	0.861708
CAGL0L07040g	0.118233	0.861666
CAGL0K00495g	0.133525	0.860647
CAGL0G01474g	-0.137838	0.860047
CAGL0F03245g	0.100698	0.859988
CAGL0G01408g	-0.18282	0.859791
CAGL0E06182g	-0.1266	0.85967
CAGL0B01232g	-0.220063	0.8594
CAGL0L08668g	-0.144552	0.8594
CAGL0M11814g	-0.122483	0.8594
CAGL0H07029g	0.104161	0.8594
CAGL0K08118g	0.148629	0.8594
CAGL0F08767g	0.313481	0.859124
CAGL0K06039g	0.227349	0.858843
CAGL0K08404g	-0.166482	0.858672
CAGL0G01672g	-0.146347	0.858672
CAGL0K07392g	-0.11922	0.858672
CAGL0M04851g	0.610066	0.858672
CAGL0M11110g	0.237753	0.858158
CAGL0H08525g	0.282294	0.856864
CAGL0D05104g	0.282349	0.856408
CAGL0A03905g	-0.189121	0.855985
CAGL0K06033g	-0.16562	0.855985
CAGL0J11264g	-0.10324	0.855985
CAGL0I10967g	0.0881996	0.855985
CAGL0H01243g	0.114294	0.855985
CAGL0B01529g	0.143255	0.855985
CAGL0G09229g	0.146604	0.855985
CAGL0H05115g	0.21352	0.855985
CAGL0F03223g	0.1197	0.855407
CAGL0I00484g	-0.105697	0.855388
CAGL0J10230g	-0.126357	0.855322
CAGL0F05643g	0.113559	0.854438
CAGL0J11638g	0.190693	0.854253
CAGL0M01540g	0.139009	0.854087
CAGL0D05346g	0.157994	0.854087
CAGL0F03069g	0.192029	0.854087
CAGL0F03839g	0.109496	0.854075
CAGL0K06589g	-0.162508	0.852167
CAGL0E05016g	-0.126677	0.852167
CAGL0F01727g	0.138421	0.852167
CAGL0M00440g	0.157353	0.85207
CAGL0K01419g	-0.15827	0.851831
CAGL0C01375g	-0.139532	0.851418
CAGL0G02519g	0.168489	0.850883
CAGL0L09735g	0.153705	0.850078
CAGL0F01397g	0.128455	0.850004
CAGL0H05335g	0.158788	0.849572
CAGL0J10692g	-0.136405	0.849126
CAGL0G09515g	-0.227592	0.849038
CAGL0L03630g	-0.166344	0.849038
CAGL0L04350g	-0.119307	0.848774
CAGL0I00704g	-0.184276	0.848722
CAGL0I00506g	0.12233	0.848722
CAGL0G01452g	-0.202898	0.848538
CAGL0M06677g	-0.206619	0.8484
CAGL0I00990g	-0.135576	0.847973
CAGL0L01771g	0.130351	0.847973
CAGL0K01683g	0.246506	0.847973
CAGL0J01463g	-0.232724	0.847504
CAGL0C04763g	-0.203837	0.847504
CAGL0M12903g	-0.187866	0.847504
CAGL0G06688g	-0.185467	0.847504
CAGL0F00957g	-0.109749	0.847504
CAGL0L08250g	-0.101751	0.847504
CAGL0H06303g	-0.0983683	0.847504
CAGL0K00297g	0.095422	0.847504
CAGL0H08415g	0.097706	0.847504
CAGL0A02794g	0.101325	0.847504
CAGL0F05533g	0.105521	0.847504
CAGL0D04180g	0.197147	0.847504
CAGL0I10246g	0.296327	0.847504
CAGL0K04829g	-0.197435	0.846411
CAGL0K03399g	0.110993	0.846411
CAGL0L08514g	0.139014	0.846411
CAGL0L10318g	0.119197	0.846368
CAGL0H04763g	-0.168843	0.846135
CAGL0K03773g	0.109667	0.846135
CAGL0D01540g	-0.167835	0.845947
CAGL0L01441g	-0.102426	0.844954
CAGL0M13981g	-0.171354	0.84395
CAGL0E01045g	0.16408	0.84395
CAGL0I11011g	0.232643	0.84395
CAGL0M09889g	-0.168071	0.843848
CAGL0L12474g	-0.301329	0.843546
CAGL0I09350g	-0.165815	0.843546
CAGL0K03047g	-0.14656	0.843546
CAGL0D03036g	0.139034	0.843546
CAGL0B04587g	0.180057	0.843546
CAGL0A02772g	-0.120598	0.84252
CAGL0I06919g	0.17091	0.84252
CAGL0D06292g	0.102734	0.842462
CAGL0B03355g	0.165142	0.841986
CAGL0H07117g	0.138483	0.841711
CAGL0D05764g	0.164059	0.841703
CAGL0E01023g	-0.27035	0.84104
CAGL0H10208g	-0.206497	0.840843
CAGL0J11000g	0.12864	0.840843
CAGL0M02233g	0.190914	0.840843
CAGL0M09999g	0.097892	0.840441
CAGL0F00319g	0.162734	0.840441
CAGL0I05082g	-0.141815	0.839951
CAGL0M10483g	-0.109383	0.839352
CAGL0L13178g	-0.106334	0.838544
CAGL0E02849g	0.13811	0.838196
CAGL0G09042g	0.219633	0.837876
CAGL0I02574g	-0.179343	0.837669
CAGL0G08800g	-0.145097	0.837669
CAGL0G06490g	0.165162	0.837669
CAGL0M08888g	0.164286	0.837573
CAGL0B03927g	-0.107351	0.83753
CAGL0D01298g	-0.28687	0.835432
CAGL0A04499g	-0.278665	0.834501
CAGL0B04191g	0.245885	0.834501
CAGL0J02068g	-0.15039	0.832582
CAGL0J05764g	-0.200221	0.831532
CAGL0C01617g	0.372924	0.831085
CAGL0E02167g	-0.148053	0.830823
CAGL0A00781g	0.106003	0.830823
CAGL0I02244g	-0.177507	0.830701
CAGL0M04631g	-0.118159	0.830701
CAGL0I00660g	0.146301	0.830701
CAGL0K11132g	0.146453	0.830701
CAGL0G01826g	0.17105	0.830701
CAGL0I03520g	0.171802	0.830701
CAGL0M07161g	0.143142	0.82851
CAGL0G03949g	-0.409936	0.828144
CAGL0L05060g	-0.109094	0.828013
CAGL0C02079g	0.185699	0.827708
CAGL0F05951g	-0.14485	0.827149
CAGL0G06556g	-0.130581	0.827149
CAGL0H03531g	-0.122575	0.827149
CAGL0F01001g	0.114114	0.827149
CAGL0F07469g	0.149724	0.827149
CAGL0C01485g	0.175612	0.827149
CAGL0G07271g	-0.136487	0.825412
CAGL0M10505g	-0.129055	0.825343
CAGL0D00572g	0.203066	0.825177
CAGL0C01155g	0.167204	0.824105
CAGL0K12628g	-0.138708	0.823895
CAGL0K00759g	-0.298096	0.822576
CAGL0B00374g	0.213947	0.82245
CAGL0E03718g	-0.118455	0.822323
CAGL0F02915g	-0.108007	0.822094
CAGL0G00154g	0.141569	0.821976
CAGL0J04378g	0.19122	0.821969
CAGL0I05940g	0.157429	0.821
CAGL0G08360g	-0.193794	0.820949
CAGL0J09152g	-0.194653	0.820801
CAGL0L00385g	-0.149418	0.820503
CAGL0D04774g	-0.130096	0.820499
CAGL0F06985g	0.129459	0.820499
CAGL0M12408g	0.188989	0.820499
CAGL0L08206g	-0.160695	0.819902
CAGL0L09042g	0.237585	0.819864
CAGL0K05973g	0.311525	0.819272
CAGL0H08954g	-0.142435	0.818879
CAGL0I00946g	0.126906	0.818721
CAGL0F05379g	0.144143	0.818721
CAGL0K09680g	-0.17298	0.818628
CAGL0E00385g	-0.175363	0.818565
CAGL0F03993g	-0.167939	0.818565
CAGL0I03102g	0.190777	0.818565
CAGL0H03553g	0.191571	0.818444
CAGL0L05324g	0.202303	0.818444
CAGL0I03564g	-0.136953	0.818345
CAGL0J01375g	0.152083	0.818345
CAGL0C04631g	0.174893	0.818345
CAGL0E06028g	0.219313	0.818133
CAGL0I04202g	-0.137221	0.816644
CAGL0J05258g	-0.286401	0.816338
CAGL0G00726g	-0.229425	0.816338
CAGL0J11616g	-0.221476	0.816338
CAGL0J07590g	0.392463	0.816338
CAGL0M11418g	-0.146503	0.815946
CAGL0G01496g	0.201247	0.815789
CAGL0C02607g	0.169355	0.81524
CAGL0J00869g	0.385733	0.814937
CAGL0E05478g	-0.22098	0.814919
CAGL0B04301g	0.163452	0.81465
CAGL0F02431g	0.22857	0.81465
CAGL0K08910g	0.122202	0.814076
CAGL0I09570g	-0.187781	0.813486
CAGL0F06743g	-0.159636	0.811938
CAGL0G06182g	-0.260869	0.81172
CAGL0M00352g	0.112053	0.811583
CAGL0I09196g	0.113481	0.811194
CAGL0K02761g	-0.170214	0.811193
CAGL0F05929g	-0.207963	0.811109
CAGL0J11792g	-0.322851	0.810767
CAGL0L03846g	-0.299858	0.810767
CAGL0F00275g	-0.198551	0.810767
CAGL0J10934g	-0.139155	0.810767
CAGL0L00627g	-0.129392	0.810767
CAGL0M13233g	0.109948	0.810767
CAGL0H04961g	0.153242	0.810767
CAGL0F02233g	0.170072	0.810767
CAGL0K10906g	0.189808	0.810767
CAGL0B02453g	0.260551	0.810767
CAGL0L06336g	-0.16521	0.810589
CAGL0M06699g	-0.153306	0.810589
CAGL0K12606g	-0.124689	0.810589
CAGL0C05291g	0.168295	0.810589
CAGL0C02167g	0.223821	0.810589
CAGL0F00407g	0.32101	0.810451
CAGL0K09284g	0.271409	0.81037
CAGL0A01045g	-0.388457	0.810365
CAGL0I02266g	0.149205	0.810365
CAGL0C03894g	-0.182593	0.810323
CAGL0M04609g	0.142312	0.810114
CAGL0M03553g	-0.307941	0.810023
CAGL0K10208g	-0.190066	0.810023
CAGL0K03025g	-0.185086	0.810023
CAGL0J06116g	0.176886	0.810023
CAGL0B02541g	0.201339	0.810023
CAGL0G02145g	0.227985	0.810023
CAGL0K04741g	0.283316	0.810023
CAGL0B02772g	0.206461	0.810021
CAGL0M00484g	-0.134104	0.809997
CAGL0H03487g	-0.118139	0.809997
CAGL0K05291g	0.122341	0.809997
CAGL0I01848g	0.142565	0.809997
CAGL0K06281g	0.243323	0.809997
CAGL0E03421g	0.214131	0.809091
CAGL0L04818g	0.216268	0.808915
CAGL0H07315g	0.27259	0.808915
CAGL0B03795g	-0.151764	0.808823
CAGL0F07821g	0.132358	0.808823
CAGL0B00242g	0.713353	0.808602
CAGL0M05731g	-0.261206	0.808334
CAGL0H01309g	-0.165183	0.808334
CAGL0K02541g	0.125786	0.808334
CAGL0F01133g	0.177792	0.808334
CAGL0I04598g	-0.168739	0.807971
CAGL0B03773g	-0.311134	0.807712
CAGL0C01991g	0.164622	0.807512
CAGL0C01551g	-0.203531	0.806756
CAGL0J02266g	0.132124	0.806756
CAGL0J05522g	-0.211203	0.806652
CAGL0F02541g	-0.198452	0.806469
CAGL0L12628g	0.142221	0.806469
CAGL0K12364g	0.236326	0.806469
CAGL0M02299g	0.163085	0.805848
CAGL0G07843g	0.191663	0.805816
CAGL0E01595g	0.265178	0.805816
CAGL0E05742g	0.191453	0.805438
CAGL0B04477g	0.145619	0.805348
CAGL0A00517g	0.199535	0.805263
CAGL0J11220g	0.164256	0.804721
CAGL0J10362g	0.205084	0.804721
CAGL0B02013g	0.139943	0.80448
CAGL0C03828g	0.191541	0.80448
CAGL0H08503g	-0.190661	0.803774
CAGL0L06116g	-0.12939	0.802284
CAGL0I02750g	0.165355	0.80169
CAGL0M00874g	0.154353	0.800036
CAGL0C00968g	-0.279086	0.799366
CAGL0K09372g	-0.261148	0.797809
CAGL0K06765g	-0.209486	0.797809
CAGL0I06600g	-0.149568	0.797809
CAGL0B04763g	-0.143733	0.797809
CAGL0C03399g	0.134842	0.797809
CAGL0J11286g	0.323816	0.797809
CAGL0J09988g	0.369039	0.797809
CAGL0M10197g	0.192825	0.797431
CAGL0K11044g	-0.152953	0.796914
CAGL0J00605g	0.140397	0.796914
CAGL0L05280g	-0.15386	0.796522
CAGL0K11572g	0.215376	0.796231
CAGL0A02530g	0.228745	0.796027
CAGL0F06721g	-0.184883	0.795775
CAGL0A03784g	0.227229	0.795775
CAGL0I01628g	0.152573	0.794249
CAGL0G06248g	0.278089	0.794249
CAGL0L07920g	-0.243469	0.794191
CAGL0G08888g	-0.232653	0.794191
CAGL0J11066g	0.213322	0.794191
CAGL0G07645g	0.359979	0.794191
CAGL0I00330g	-0.176681	0.793649
CAGL0K06963g	0.149753	0.793649
CAGL0M02453g	0.200569	0.793649
CAGL0D03674g	0.227295	0.793649
CAGL0G07881g	-0.249108	0.793526
CAGL0L02189g	-0.232391	0.793526
CAGL0J04642g	0.138064	0.793526
CAGL0K00781g	0.40705	0.793482
CAGL0G08382g	0.162499	0.792855
CAGL0K11792g	0.191117	0.792012
CAGL0G02783g	0.193025	0.791048
CAGL0F07293g	0.209535	0.790929
CAGL0J09108g	0.287315	0.79045
CAGL0I08811g	-0.257574	0.788735
CAGL0I06314g	0.262072	0.788735
CAGL0E04466g	-0.284878	0.788516
CAGL0G07513g	0.149024	0.787745
CAGL0I01914g	0.312455	0.787745
CAGL0K07755g	0.2155	0.78745
CAGL0D00858g	-0.232417	0.787239
CAGL0F07997g	0.221428	0.787231
CAGL0F07645g	-0.202468	0.78606
CAGL0M07513g	-0.186721	0.78606
CAGL0F04829g	0.208133	0.78606
CAGL0L10021g	0.215889	0.78606
CAGL0H02805g	0.257531	0.785942
CAGL0I03586g	-0.322622	0.785891
CAGL0M03663g	-0.171408	0.785891
CAGL0A04015g	0.211249	0.785891
CAGL0M09383g	-0.225732	0.785658
CAGL0K01397g	-0.167	0.785161
CAGL0H03443g	0.146323	0.785161
CAGL0H02211g	0.150698	0.785161
CAGL0J07810g	0.229681	0.785161
CAGL0I09768g	-0.229262	0.785099
CAGL0K09922g	-0.377004	0.784702
CAGL0E05258g	0.207632	0.784415
CAGL0K02211g	0.298866	0.784415
CAGL0L04950g	0.30178	0.784415
CAGL0I05698g	0.131788	0.783823
CAGL0L02365g	0.237163	0.783823
CAGL0K09328g	-0.165175	0.783015
CAGL0B00550g	0.294401	0.783015
CAGL0L01969g	0.156143	0.782697
CAGL0H02167g	0.221957	0.782697
CAGL0M13915g	-0.238526	0.782512
CAGL0L08547g	0.218615	0.7823
CAGL0M13145g	0.214445	0.780942
CAGL0F03179g	0.180828	0.780777
CAGL0L09801g	0.183491	0.779949
CAGL0G10043g	-0.185244	0.778327
CAGL0L12386g	-0.165501	0.777918
CAGL0D00638g	0.133715	0.777918
CAGL0H07931g	0.172259	0.777918
CAGL0J02156g	0.251114	0.777918
CAGL0B05126g	-0.317699	0.777725
CAGL0C01078g	0.308811	0.777072
CAGL0L02871g	0.235491	0.776366
CAGL0K03333g	0.215676	0.776093
CAGL0M01518g	-0.240201	0.776026
CAGL0G05676g	-0.135055	0.776002
CAGL0C04609g	-0.204536	0.775697
CAGL0G01606g	-0.139589	0.775697
CAGL0L06622g	0.181805	0.775697
CAGL0F06853g	0.202483	0.775697
CAGL0J07568g	-0.127934	0.775069
CAGL0M02585g	0.19479	0.775069
CAGL0H06237g	0.300273	0.775069
CAGL0E02739g	0.362898	0.775041
CAGL0I10725g	-0.32198	0.774135
CAGL0K05203g	-0.210022	0.774135
CAGL0F04609g	-0.165786	0.774135
CAGL0F06215g	0.188123	0.774135
CAGL0L01265g	0.206467	0.774135
CAGL0L06468g	-0.17214	0.773985
CAGL0M02541g	-0.734807	0.773951
CAGL0G00946g	-0.204557	0.773951
CAGL0D00242g	-0.188904	0.773951
CAGL0M07403g	-0.182538	0.773951
CAGL0I06941g	-0.155999	0.773951
CAGL0L00869g	-0.146535	0.773951
CAGL0H05137g	0.16389	0.773951
CAGL0G06754g	0.200564	0.773951
CAGL0M11088g	0.213128	0.773951
CAGL0G01804g	0.229817	0.773951
CAGL0L12232g	0.245646	0.773951
CAGL0K02981g	-0.270255	0.773932
CAGL0I07359g	-0.264439	0.773646
CAGL0K07920g	0.163459	0.773646
CAGL0F05731g	0.31563	0.773646
CAGL0M12430g	0.486204	0.77343
CAGL0D00902g	0.227036	0.772963
CAGL0D05676g	-0.255582	0.772828
CAGL0I09174g	0.155992	0.772811
CAGL0D06204g	0.160491	0.772719
CAGL0I02684g	0.164063	0.772719
CAGL0L12276g	0.201564	0.772719
CAGL0I05500g	0.242353	0.772693
CAGL0B00220g	0.613901	0.771615
CAGL0I09284g	-0.267075	0.771369
CAGL0I01650g	-0.239543	0.771369
CAGL0G10065g	-0.198331	0.770931
CAGL0E02255g	-0.25853	0.770595
CAGL0M09647g	0.205748	0.770595
CAGL0K00407g	-0.227623	0.768885
CAGL0I07953g	-0.14785	0.768634
CAGL0I07931g	0.228439	0.767191
CAGL0M01848g	-0.377621	0.767128
CAGL0K02431g	-0.303622	0.766896
CAGL0K05093g	-0.277331	0.766896
CAGL0H09658g	-0.242574	0.766896
CAGL0B04565g	-0.152897	0.766896
CAGL0K10076g	-0.151639	0.766896
CAGL0I01584g	0.219149	0.766896
CAGL0I01936g	0.894025	0.766896
CAGL0M11506g	-0.188492	0.766739
CAGL0K12298g	-0.36042	0.766466
CAGL0A00605g	0.204278	0.766466
CAGL0E05434g	0.218292	0.765995
CAGL0M02673g	-0.168964	0.765582
CAGL0G04961g	-0.214853	0.76501
CAGL0H07007g	-0.190194	0.76501
CAGL0F04081g	0.260614	0.76501
CAGL0E01793g	-0.270518	0.764564
CAGL0F01925g	-0.246681	0.764564
CAGL0M13673g	0.224073	0.763913
CAGL0K05005g	0.214935	0.763449
CAGL0F02145g	-0.213981	0.762963
CAGL0I10224g	-0.332603	0.762947
CAGL0C02321g	-0.289799	0.762947
CAGL0B01507g	-0.179339	0.762947
CAGL0M12859g	-0.137735	0.762947
CAGL0G05489g	0.256039	0.762947
CAGL0L02915g	0.317948	0.762947
CAGL0J05544g	-0.27155	0.762728
CAGL0G01386g	-0.166567	0.762394
CAGL0H08932g	0.207552	0.762394
CAGL0K04213g	-0.242502	0.762251
CAGL0J11462g	0.314828	0.762011
CAGL0F05621g	-0.218327	0.761319
CAGL0H01419g	0.25814	0.760391
CAGL0C03597g	-0.426387	0.76038
CAGL0H09152g	-0.402633	0.76038
CAGL0G09933g	-0.242959	0.76038
CAGL0L08008g	-0.226705	0.76038
CAGL0L04004g	-0.213677	0.76038
CAGL0B04147g	0.144082	0.76038
CAGL0M09823g	0.158619	0.76038
CAGL0G01232g	0.162242	0.76038
CAGL0L02057g	0.175219	0.76038
CAGL0C01463g	0.233463	0.76038
CAGL0K03795g	0.253707	0.76038
CAGL0F08041g	0.370555	0.76038
CAGL0K06501g	-0.290301	0.759655
CAGL0M12034g	0.213424	0.759258
CAGL0H09042g	0.255403	0.758811
CAGL0M09713g	0.301163	0.758811
CAGL0H07249g	0.190568	0.758308
CAGL0I10989g	-0.156053	0.75811
CAGL0B00715g	0.28166	0.75811
CAGL0A03117g	-0.217717	0.757843
CAGL0I01232g	-0.334847	0.757647
CAGL0F08591g	-0.210261	0.757647
CAGL0I09878g	0.290279	0.757647
CAGL0G01991g	0.318259	0.757647
CAGL0G08151g	0.366211	0.757647
CAGL0M04873g	-0.269037	0.756381
CAGL0F04257g	0.143779	0.756381
CAGL0F03575g	-0.157229	0.754327
CAGL0J04510g	0.17376	0.754327
CAGL0M03861g	0.249227	0.754327
CAGL0J11968g	0.185864	0.754008
CAGL0L13024g	0.193202	0.754008
CAGL0I02486g	0.269907	0.754008
CAGL0L07436g	-0.288475	0.753947
CAGL0H03773g	-0.208104	0.752017
CAGL0M13607g	-0.290747	0.751828
CAGL0K03531g	0.184722	0.751828
CAGL0D01606g	-0.170316	0.751068
CAGL0G01694g	0.19628	0.750933
CAGL0K07095g	-0.244304	0.749989
CAGL0I01892g	0.165952	0.74992
CAGL0E02365g	-0.300494	0.749805
CAGL0H09350g	0.139246	0.749805
CAGL0D03696g	-0.214438	0.749645
CAGL0M01298g	-0.196617	0.749645
CAGL0K03377g	0.166592	0.749645
CAGL0I03850g	0.226247	0.749645
CAGL0D04510g	0.215238	0.7492
CAGL0L03113g	-0.263817	0.748907
CAGL0I06358g	0.21166	0.74877
CAGL0G04103g	0.281985	0.748532
CAGL0E04422g	-0.289153	0.747933
CAGL0C00297g	0.173857	0.74778
CAGL0F02959g	0.171682	0.747631
CAGL0M02497g	-0.250729	0.747489
CAGL0E03201g	0.35357	0.747166
CAGL0A04213g	0.327653	0.74695
CAGL0I02398g	0.264736	0.746618
CAGL0F03861g	-0.15101	0.745944
CAGL0H04895g	0.219196	0.745523
CAGL0J05984g	-0.339485	0.745503
CAGL0L02519g	-0.286904	0.745503
CAGL0H06677g	-0.189101	0.745503
CAGL0H04697g	-0.308475	0.745476
CAGL0K03135g	0.239283	0.744517
CAGL0F00825g	0.24989	0.744517
CAGL0I06666g	0.281904	0.744517
CAGL0M05753g	-0.224989	0.743991
CAGL0C00209g	-0.198146	0.743991
CAGL0M14047g	0.36503	0.743991
CAGL0G07293g	-0.311274	0.743388
CAGL0K05533g	0.231734	0.743111
CAGL0H07513g	-0.32504	0.743046
CAGL0M07854g	-0.246111	0.742286
CAGL0C00561g	0.273662	0.741746
CAGL0K07348g	-0.573499	0.741644
CAGL0C01859g	0.226154	0.741644
CAGL0E00649g	0.251751	0.741644
CAGL0C03443g	0.288384	0.741644
CAGL0F09009g	0.32207	0.741644
CAGL0J07436g	0.311865	0.74113
CAGL0J07414g	-0.246293	0.740761
CAGL0H03421g	-0.247135	0.739961
CAGL0G00330g	-0.266843	0.738897
CAGL0G03619g	-0.18508	0.738897
CAGL0M10934g	0.159957	0.738897
CAGL0B00660g	0.272203	0.738242
CAGL0L08602g	0.293147	0.738242
CAGL0F06941g	0.18139	0.737687
CAGL0M08866g	0.16181	0.736847
CAGL0J10252g	-0.344128	0.736071
CAGL0J00737g	-0.235812	0.736071
CAGL0M10219g	0.276183	0.736071
CAGL0G03333g	-0.28166	0.735999
CAGL0M11044g	0.466181	0.735999
CAGL0E02585g	0.262483	0.735759
CAGL0G00528g	0.157893	0.73488
CAGL0A01672g	0.17901	0.73488
CAGL0A03278g	0.26084	0.73488
CAGL0I05104g	0.246016	0.73445
CAGL0H01199g	0.214158	0.73297
CAGL0G04697g	-0.301764	0.732965
CAGL0D01804g	-0.217269	0.732965
CAGL0G09383g	-0.288592	0.732224
CAGL0L10494g	0.185758	0.732224
CAGL0L03520g	0.250028	0.732018
CAGL0M04081g	0.196888	0.730767
CAGL0K00517g	0.247399	0.730429
CAGL0H05709g	0.238701	0.730064
CAGL0C01573g	0.471895	0.730064
CAGL0M01408g	-0.258804	0.72875
CAGL0H09064g	-0.24682	0.72875
CAGL0C04136g	-0.235019	0.72875
CAGL0H07095g	0.165117	0.72875
CAGL0B00946g	0.173709	0.72875
CAGL0L06028g	0.187978	0.72875
CAGL0M06479g	0.192754	0.72875
CAGL0M07447g	0.232873	0.72875
CAGL0F08305g	0.243952	0.72875
CAGL0M00330g	0.246235	0.72875
CAGL0L07260g	0.290566	0.72875
CAGL0K01881g	0.3279	0.72875
CAGL0J10978g	-0.314329	0.725968
CAGL0M04620g	-0.250713	0.725593
CAGL0F00913g	-0.370811	0.725586
CAGL0C01903g	0.182943	0.725586
CAGL0G03641g	0.197131	0.725586
CAGL0G06666g	0.317069	0.725586
CAGL0I08041g	-0.301826	0.724988
CAGL0K07271g	-0.157461	0.724797
CAGL0L12694g	0.182525	0.724774
CAGL0K11748g	-0.252989	0.724546
CAGL0M06985g	0.178614	0.724546
CAGL0M07139g	0.198121	0.724546
CAGL0K00825g	0.242093	0.724546
CAGL0I00616g	0.335659	0.724305
CAGL0I09262g	-0.266772	0.7239
CAGL0G07337g	-0.202141	0.723029
CAGL0J03762g	-0.196705	0.72217
CAGL0K12738g	0.183652	0.721885
CAGL0I01342g	-0.493898	0.721561
CAGL0H00308g	-0.219076	0.721497
CAGL0E02937g	-0.166638	0.721497
CAGL0M05423g	0.186921	0.721497
CAGL0D06468g	0.205162	0.721497
CAGL0C02145g	-0.173642	0.720708
CAGL0C03465g	-0.204727	0.720565
CAGL0K06303g	0.189092	0.720565
CAGL0I07711g	0.221478	0.720565
CAGL0L05412g	0.276655	0.720565
CAGL0I09460g	0.288507	0.720565
CAGL0E05676g	0.296161	0.720565
CAGL0B01551g	0.285217	0.720403
CAGL0C03289g	-0.420295	0.719889
CAGL0H01507g	0.195183	0.7197
CAGL0C04895g	-0.2501	0.719124
CAGL0J11946g	0.252772	0.719124
CAGL0L07722g	0.338499	0.719013
CAGL0H00506g	-0.409258	0.717603
CAGL0H03311g	-0.348007	0.717603
CAGL0L12298g	-0.233712	0.717603
CAGL0F02079g	0.317738	0.717603
CAGL0I10362g	-0.502426	0.717432
CAGL0H02937g	0.372058	0.71677
CAGL0H08734g	-0.267376	0.716276
CAGL0C03333g	-0.296482	0.716261
CAGL0I09130g	-0.279842	0.716261
CAGL0G05203g	0.232207	0.716261
CAGL0E01353g	0.339688	0.716261
CAGL0H05687g	0.448505	0.716261
CAGL0I04906g	-0.273916	0.71613
CAGL0E04950g	-0.274995	0.716013
CAGL0M07568g	-0.233911	0.716013
CAGL0M09691g	0.175265	0.716013
CAGL0F02673g	0.294394	0.716013
CAGL0M06875g	0.292273	0.715866
CAGL0K12914g	-0.270647	0.715852
CAGL0F03685g	-0.175705	0.715852
CAGL0J01265g	0.570578	0.715812
CAGL0I02948g	0.400713	0.712452
CAGL0F02167g	-0.42691	0.712341
CAGL0C01177g	0.265883	0.712229
CAGL0E03608g	0.257448	0.712014
CAGL0B05049g	0.182114	0.711594
CAGL0E04180g	0.287742	0.710984
CAGL0H09416g	-0.25512	0.71016
CAGL0I05544g	0.317551	0.709517
CAGL0A03927g	0.391231	0.708165
CAGL0L07106g	0.208194	0.708151
CAGL0J08030g	0.296353	0.707776
CAGL0F04455g	0.237468	0.707328
CAGL0F04345g	-0.224801	0.707205
CAGL0K06743g	-0.328741	0.707105
CAGL0M03751g	0.443315	0.707105
CAGL0L04752g	0.255807	0.70706
CAGL0K01551g	0.35392	0.70706
CAGL0I09658g	-0.390836	0.706229
CAGL0J08569g	-0.328758	0.705396
CAGL0E02079g	0.221244	0.705396
CAGL0I07601g	-0.276485	0.704706
CAGL0J09878g	-0.25391	0.704706
CAGL0C00473g	0.328557	0.704706
CAGL0C02387g	0.392812	0.704159
CAGL0L11374g	-0.409634	0.703719
CAGL0J05500g	0.24579	0.703719
CAGL0F06699g	0.418962	0.703388
CAGL0K07568g	0.277306	0.702519
CAGL0J06996g	0.261502	0.701844
CAGL0H05445g	-0.198507	0.701681
CAGL0H06325g	0.182814	0.700094
CAGL0F02035g	0.286222	0.700094
CAGL0L03388g	-0.849379	0.699934
CAGL0A03696g	0.211953	0.699769
CAGL0H01144g	-0.268475	0.69942
CAGL0J00253g	0.185956	0.69942
CAGL0M09361g	0.28851	0.69942
CAGL0L02893g	0.251796	0.699076
CAGL0J08844g	0.250482	0.698967
CAGL0H06457g	0.252378	0.698967
CAGL0F07601g	-0.311496	0.698955
CAGL0H00759g	-0.289685	0.697588
CAGL0M00594g	-0.179111	0.696959
CAGL0G06050g	-0.598498	0.696267
CAGL0J06424g	-0.427146	0.696267
CAGL0H06567g	0.203061	0.694684
CAGL0F02827g	-0.224328	0.694411
CAGL0I04818g	-0.350314	0.694329
CAGL0M04895g	-0.286849	0.694329
CAGL0M13431g	0.262368	0.694329
CAGL0J04950g	0.397039	0.694329
CAGL0C02959g	-0.224123	0.694113
CAGL0G01628g	0.199313	0.694113
CAGL0K03861g	0.327838	0.694113
CAGL0M12661g	0.218457	0.69393
CAGL0J06402g	0.712087	0.69393
CAGL0D00550g	0.289239	0.693714
CAGL0I09834g	0.648442	0.693623
CAGL0M04037g	-0.239446	0.693536
CAGL0B03855g	0.284181	0.693093
CAGL0F07865g	0.40165	0.693093
CAGL0F06391g	-0.375037	0.693061
CAGL0H07755g	-0.346227	0.692955
CAGL0G07227g	0.306615	0.692696
CAGL0A01001g	0.309333	0.692696
CAGL0C04389g	0.280139	0.692134
CAGL0L06556g	0.33758	0.692134
CAGL0I00682g	0.251895	0.691407
CAGL0M11726g	0.351061	0.691407
CAGL0M12617g	-0.345832	0.691288
CAGL0H07447g	-0.316347	0.690969
CAGL0M13321g	0.287456	0.689903
CAGL0H02409g	0.302991	0.689903
CAGL0J10714g	0.263111	0.689346
CAGL0M01452g	0.30842	0.689156
CAGL0K11858g	-0.315646	0.689048
CAGL0D05060g	0.416822	0.689048
CAGL0E00495g	-0.326936	0.688861
CAGL0M02937g	-0.251878	0.688861
CAGL0F04235g	0.305446	0.688861
CAGL0J08756g	-0.176604	0.688849
CAGL0A00935g	0.386765	0.688849
CAGL0M00154g	0.421727	0.688819
CAGL0K10912g	0.182621	0.688643
CAGL0L10648g	0.355135	0.688643
CAGL0M03905g	0.378457	0.688643
CAGL0E01727g	-0.559813	0.687907
CAGL0C04048g	-0.186556	0.687907
CAGL0J09482g	0.250779	0.687844
CAGL0L11176g	0.254632	0.687765
CAGL0F04092g	-0.275043	0.687662
CAGL0F00429g	0.230475	0.685984
CAGL0I08239g	-0.362188	0.685788
CAGL0H01463g	0.21902	0.684733
CAGL0A01089g	0.388489	0.684567
CAGL0L03289g	0.59259	0.683868
CAGL0M03949g	-0.269026	0.683112
CAGL0I01210g	0.299391	0.682676
CAGL0F00341g	0.387331	0.682652
CAGL0A02992g	-0.189906	0.682546
CAGL0F05159g	0.176721	0.682546
CAGL0I05324g	0.210149	0.682546
CAGL0L03025g	0.322479	0.682546
CAGL0B02101g	0.205272	0.682393
CAGL0K03971g	-0.31321	0.682245
CAGL0I07249g	0.490268	0.682245
CAGL0A00979g	0.355452	0.682007
CAGL0F02497g	0.298458	0.681971
CAGL0J03476g	0.481554	0.680328
CAGL0H09592g	0.777913	0.678554
CAGL0H03201g	-0.257959	0.678225
CAGL0E00759g	-0.396563	0.67818
CAGL0K09306g	0.26003	0.677146
CAGL0G07733g	-0.256283	0.67667
CAGL0M07051g	0.276955	0.676029
CAGL0H02607g	-0.225983	0.675766
CAGL0D02332g	0.235737	0.675766
CAGL0K12760g	-0.241891	0.675723
CAGL0K09790g	0.290127	0.675723
CAGL0H07645g	-0.620909	0.675317
CAGL0F04103g	-0.214066	0.675317
CAGL0E02431g	0.369523	0.67439
CAGL0K03267g	-0.436882	0.673024
CAGL0I10835g	0.19769	0.673024
CAGL0B01859g	-0.209229	0.672537
CAGL0D05456g	0.526096	0.670848
CAGL0G05093g	0.414883	0.670719
CAGL0K05467g	-0.426447	0.670633
CAGL0M13101g	-0.32911	0.670633
CAGL0M03047g	0.297756	0.670633
CAGL0D04136g	0.327308	0.670633
CAGL0G05401g	0.22051	0.669983
CAGL0L08580g	-0.248595	0.66975
CAGL0L02651g	0.296441	0.66975
CAGL0J10098g	0.534354	0.66975
CAGL0J01936g	0.297899	0.669234
CAGL0G04917g	0.21759	0.668702
CAGL0G07529g	0.283512	0.668702
CAGL0J01045g	0.399022	0.668702
CAGL0C03069g	-0.507796	0.668596
CAGL0F03289g	-0.322535	0.668208
CAGL0K11682g	-0.274838	0.668208
CAGL0M07832g	0.397966	0.667993
CAGL0G10175g	-0.369654	0.666473
CAGL0H07535g	0.324685	0.666473
CAGL0L03608g	0.319281	0.66588
CAGL0K10230g	-0.291328	0.665512
CAGL0D06138g	-0.225519	0.665512
CAGL0F02695g	-0.220991	0.665512
CAGL0E04114g	0.228772	0.665512
CAGL0B03333g	0.279729	0.665512
CAGL0H04521g	0.289244	0.665512
CAGL0F08393g	0.332963	0.665512
CAGL0K11638g	0.355422	0.665512
CAGL0C04933g	0.396533	0.665512
CAGL0K11880g	0.574365	0.665512
CAGL0K11088g	0.263947	0.664814
CAGL0H09196g	0.289541	0.664814
CAGL0J10032g	0.300196	0.664684
CAGL0K07832g	0.331909	0.664467
CAGL0A02904g	-0.418525	0.664121
CAGL0G01716g	-0.448282	0.664055
CAGL0J05214g	0.200664	0.663517
CAGL0J09702g	0.623289	0.663517
CAGL0H00286g	-0.246026	0.66327
CAGL0L08976g	0.262104	0.66327
CAGL0B04125g	0.331578	0.663087
CAGL0L09625g	-0.337003	0.662677
CAGL0I06028g	-0.198244	0.662677
CAGL0J09460g	0.316698	0.662677
CAGL0B03899g	0.346197	0.662677
CAGL0J09372g	0.264505	0.662616
CAGL0K05555g	0.277877	0.662504
CAGL0M01430g	0.336617	0.662071
CAGL0I07073g	0.23429	0.661971
CAGL0D02090g	0.404898	0.661953
CAGL0M08118g	0.276212	0.661901
CAGL0D03454g	0.507975	0.661901
CAGL0E00132g	-0.51011	0.661709
CAGL0K02299g	-0.318289	0.661709
CAGL0J11308g	-0.292823	0.661655
CAGL0K12166g	-0.320498	0.661475
CAGL0K09240g	-0.433905	0.661229
CAGL0E06336g	0.293471	0.661229
CAGL0I08107g	0.300242	0.661229
CAGL0J04972g	0.345479	0.661229
CAGL0L08294g	0.418369	0.661229
CAGL0J04444g	-0.372265	0.659836
CAGL0C00737g	0.389286	0.659836
CAGL0M09801g	0.196981	0.658734
CAGL0F04983g	0.316239	0.657548
CAGL0C00781g	-0.318682	0.656954
CAGL0M11880g	0.398243	0.656954
CAGL0H09614g	-0.559884	0.656892
CAGL0G06820g	0.210546	0.656799
CAGL0G06578g	-0.226046	0.656091
CAGL0L06402g	0.234203	0.655803
CAGL0F08129g	-0.536055	0.655398
CAGL0M08536g	-0.642973	0.655385
CAGL0M01650g	-0.426184	0.655385
CAGL0I09482g	-0.200374	0.655385
CAGL0I05016g	0.204906	0.655385
CAGL0I02112g	-0.309413	0.655221
CAGL0M06061g	-0.372277	0.655082
CAGL0K02739g	-0.241179	0.654934
CAGL0C05533g	0.277455	0.654934
CAGL0H06787g	-0.432464	0.654812
CAGL0M00814g	0.29973	0.654486
CAGL0I02926g	0.304163	0.654295
CAGL0A01804g	0.554664	0.654063
CAGL0G06622g	-0.23496	0.653671
CAGL0F00737g	0.242345	0.653047
CAGL0J06930g	-0.211304	0.652689
CAGL0A01848g	0.189664	0.652364
CAGL0J01800g	-0.379802	0.651555
CAGL0K03223g	0.370292	0.651226
CAGL0M02739g	-0.26835	0.651009
CAGL0G09130g	0.1962	0.651009
CAGL0M08602g	0.250737	0.650099
CAGL0D05522g	-0.40489	0.649897
CAGL0B02816g	0.218382	0.64987
CAGL0A00319g	-0.28863	0.648644
CAGL0C00253g	-0.284816	0.648644
CAGL0K07073g	-0.23583	0.648644
CAGL0I06644g	-0.544639	0.648569
CAGL0H05775g	-0.242296	0.648569
CAGL0L05544g	-0.431503	0.648032
CAGL0K10362g	0.441764	0.647892
CAGL0M13409g	0.197999	0.647562
CAGL0J10318g	0.354324	0.647562
CAGL0D04394g	-0.36341	0.647527
CAGL0G06380g	0.29806	0.647527
CAGL0J00116g	-0.758569	0.647063
CAGL0H05181g	-0.452853	0.647063
CAGL0J02200g	-0.365349	0.647063
CAGL0I07315g	-0.226526	0.647063
CAGL0L12936g	0.217601	0.647063
CAGL0M08074g	0.391144	0.647063
CAGL0J09966g	0.499925	0.647063
CAGL0G09086g	0.915287	0.647063
CAGL0G08217g	-0.467437	0.646333
CAGL0B04961g	0.214225	0.646299
CAGL0L01045g	-1.43442	0.645878
CAGL0M05203g	0.268214	0.645807
CAGL0I02200g	-0.351493	0.644961
CAGL0K09504g	0.354061	0.644961
CAGL0D04004g	-0.216544	0.644823
CAGL0I06248g	0.361817	0.644701
CAGL0M02651g	-0.218458	0.64467
CAGL0D06710g	0.221206	0.644104
CAGL0J04048g	-0.480602	0.643662
CAGL0C01815g	-0.475219	0.643662
CAGL0G05291g	-0.41949	0.643662
CAGL0G09999g	-0.337783	0.643662
CAGL0H10054g	-0.216686	0.643662
CAGL0E01265g	0.225325	0.643662
CAGL0H06171g	0.276587	0.643662
CAGL0H01881g	0.56402	0.643662
CAGL0I01034g	0.265278	0.6428
CAGL0M06567g	0.308352	0.6428
CAGL0I04246g	-0.3915	0.642377
CAGL0D03410g	0.273414	0.642377
CAGL0H08624g	0.392397	0.642375
CAGL0H03905g	-0.201925	0.642065
CAGL0M02761g	0.274799	0.642065
CAGL0L07348g	0.370091	0.641341
CAGL0D01474g	0.318163	0.641076
CAGL0E00605g	0.529514	0.641076
CAGL0L04444g	-0.421518	0.640322
CAGL0B03575g	0.414357	0.640287
CAGL0B01815g	-0.214281	0.640163
CAGL0F01551g	-0.319999	0.640017
CAGL0J11242g	-0.721262	0.639714
CAGL0J06886g	0.297381	0.639714
CAGL0I03366g	0.34479	0.63921
CAGL0L12848g	0.320281	0.639024
CAGL0B01617g	0.352362	0.639024
CAGL0A01243g	-0.757082	0.638938
CAGL0M12925g	-0.231872	0.638938
CAGL0I01694g	-0.286803	0.63876
CAGL0F08789g	0.287552	0.63876
CAGL0E06248g	0.289244	0.63876
CAGL0H10164g	-0.535556	0.63858
CAGL0B03487g	0.466379	0.63858
CAGL0J05280g	-0.247917	0.638161
CAGL0M02035g	-0.225375	0.637628
CAGL0L08866g	0.361908	0.637399
CAGL0D00814g	0.261435	0.63727
CAGL0J07216g	0.325461	0.636874
CAGL0J09504g	-0.245783	0.636663
CAGL0L04158g	-0.42659	0.636274
CAGL0G05720g	0.259893	0.636004
CAGL0L04796g	0.230912	0.635449
CAGL0K03949g	-0.389136	0.63483
CAGL0G07535g	0.320897	0.63483
CAGL0D01386g	0.245457	0.634746
CAGL0F01023g	0.343533	0.634746
CAGL0M06039g	0.368636	0.634746
CAGL0E06600g	-0.321215	0.634656
CAGL0J02128g	-0.270733	0.634555
CAGL0I08591g	-0.431478	0.633932
CAGL0M04939g	-0.305873	0.633932
CAGL0I08877g	-0.219619	0.633932
CAGL0J07766g	0.394299	0.633932
CAGL0E00231g	-0.630189	0.633853
CAGL0J04422g	-0.259694	0.633853
CAGL0K12122g	0.246505	0.633853
CAGL0J00627g	0.321161	0.633853
CAGL0F06259g	0.379033	0.633853
CAGL0L03069g	0.341716	0.633485
CAGL0H00682g	0.478119	0.633485
CAGL0H04653g	-0.30584	0.63286
CAGL0J04576g	0.438205	0.632594
CAGL0I09416g	-0.239945	0.632128
CAGL0E03355g	-0.378589	0.632089
CAGL0K07788g	-0.319612	0.632021
CAGL0I10560g	0.334471	0.632021
CAGL0D02904g	0.439244	0.632021
CAGL0A02475g	0.579412	0.632021
CAGL0J10274g	-0.35209	0.631774
CAGL0I06072g	-0.323608	0.631774
CAGL0A01958g	0.229887	0.631774
CAGL0J09218g	0.264047	0.629721
CAGL0I10538g	0.285377	0.629339
CAGL0K11198g	0.367132	0.62861
CAGL0I00121g	1.74941	0.62861
CAGL0J06556g	0.372527	0.628206
CAGL0C01661g	0.309962	0.625981
CAGL0H10076g	-0.539305	0.625892
CAGL0I06204g	0.583081	0.625892
CAGL0L03784g	0.265267	0.625471
CAGL0H03025g	0.295722	0.625471
CAGL0I07799g	0.312317	0.625158
CAGL0H07271g	-0.258116	0.624421
CAGL0F02277g	0.232886	0.624185
CAGL0I02662g	0.26304	0.624035
CAGL0C00847g	0.29956	0.62351
CAGL0D05544g	0.388817	0.623283
CAGL0H09922g	0.526744	0.623223
CAGL0M10373g	0.303741	0.62321
CAGL0M09493g	0.305477	0.62321
CAGL0H10538g	-0.436061	0.622707
CAGL0E06490g	-0.229234	0.622473
CAGL0K00671g	0.507388	0.622473
CAGL0E04774g	0.432145	0.622369
CAGL0J00105g	-1.07234	0.621562
CAGL0K06941g	0.306185	0.621367
CAGL0K12496g	-0.26682	0.621064
CAGL0C02233g	-0.462348	0.620891
CAGL0I08701g	-0.314571	0.620742
CAGL0F07491g	-0.39748	0.620668
CAGL0M11484g	0.224325	0.620668
CAGL0E01529g	0.466585	0.620668
CAGL0L07568g	-0.723089	0.620533
CAGL0H04345g	-0.316271	0.620097
CAGL0I10901g	0.442086	0.619756
CAGL0M08008g	0.242414	0.619406
CAGL0B04609g	0.259939	0.619406
CAGL0L12584g	0.351476	0.619222
CAGL0M06369g	0.359185	0.619222
CAGL0L12408g	0.308344	0.619151
CAGL0K04697g	-0.238737	0.618954
CAGL0M07744g	-0.589888	0.618049
CAGL0F03025g	0.294763	0.618049
CAGL0K12276g	-0.433694	0.617428
CAGL0M02123g	-0.381514	0.617382
CAGL0L11726g	0.225298	0.616775
CAGL0K10252g	0.281562	0.613691
CAGL0H01089g	-0.33635	0.613138
CAGL0A01628g	-0.685579	0.612691
CAGL0F08723g	-0.425868	0.612655
CAGL0A02134g	-0.336451	0.612655
CAGL0I08833g	-0.457877	0.612546
CAGL0J08822g	0.290708	0.611821
CAGL0L06534g	0.30413	0.611352
CAGL0H00484g	-0.406283	0.610887
CAGL0K03289g	-0.320461	0.61048
CAGL0M07117g	-0.350822	0.609026
CAGL0M02255g	-0.262628	0.608393
CAGL0M08976g	-0.256605	0.608393
CAGL0L11550g	0.363606	0.608393
CAGL0B03905g	0.409399	0.608393
CAGL0E04092g	-0.631527	0.608161
CAGL0D03278g	0.284711	0.608161
CAGL0L00847g	-0.272523	0.607468
CAGL0F00495g	0.226751	0.607072
CAGL0I00116g	-1.67922	0.606816
CAGL0I04136g	0.319612	0.606737
CAGL0F07051g	0.326602	0.606646
CAGL0I06853g	-0.286765	0.60614
CAGL0B01463g	0.389197	0.605914
CAGL0E03179g	0.297243	0.605496
CAGL0G00682g	-0.513105	0.60482
CAGL0J10406g	0.39015	0.60482
CAGL0G09867g	0.232089	0.604548
CAGL0K09416g	-0.452039	0.604504
CAGL0M11154g	0.413189	0.604504
CAGL0M11330g	-0.512997	0.604344
CAGL0K07964g	0.376461	0.602723
CAGL0J04224g	-0.736129	0.601517
CAGL0L08140g	-0.22153	0.601109
CAGL0I05192g	-0.267453	0.600983
CAGL0H09504g	-0.309836	0.60023
CAGL0L10714g	-0.336864	0.599926
CAGL0E01617g	0.342595	0.599926
CAGL0E01567g	-0.289211	0.599909
CAGL0G08734g	-0.553241	0.599776
CAGL0F04015g	0.312861	0.599776
CAGL0J08393g	0.318245	0.599464
CAGL0J09526g	-0.260282	0.599389
CAGL0F01661g	-0.429755	0.599338
CAGL0D02398g	-0.443151	0.599314
CAGL0L11352g	0.326886	0.599314
CAGL0F05599g	0.259127	0.599063
CAGL0F00891g	0.553734	0.598092
CAGL0G09493g	0.310606	0.597461
CAGL0M06545g	-0.406449	0.597451
CAGL0H04103g	0.316123	0.597321
CAGL0G06116g	0.390024	0.597279
CAGL0J00165g	-0.392409	0.597112
CAGL0K06259g	-0.809961	0.597089
CAGL0D02772g	-0.499067	0.597082
CAGL0F06545g	-0.412154	0.597082
CAGL0M02079g	0.454832	0.597071
CAGL0K02233g	-0.496576	0.596651
CAGL0G02101g	-0.422448	0.596651
CAGL0I09856g	-0.381572	0.59654
CAGL0I03806g	-0.296498	0.59575
CAGL0C03025g	0.291021	0.59575
CAGL0G01848g	0.452844	0.595521
CAGL0J11154g	-0.301275	0.593471
CAGL0I01386g	-0.460269	0.593374
CAGL0D00946g	-0.477032	0.593104
CAGL0L12518g	0.525155	0.593104
CAGL0H04367g	0.410083	0.592982
CAGL0L01947g	-0.387396	0.59281
CAGL0C02475g	0.375162	0.59281
CAGL0K05599g	0.360136	0.592768
CAGL0J05896g	0.363772	0.592768
CAGL0I01958g	0.488446	0.591834
CAGL0C04829g	-0.489465	0.591759
CAGL0F02849g	-0.350462	0.591436
CAGL0G09317g	0.332855	0.591392
CAGL0H01947g	-0.645114	0.591315
CAGL0M12452g	0.860925	0.591315
CAGL0I08261g	0.318568	0.59103
CAGL0J05016g	-0.28777	0.590514
CAGL0L06908g	0.258689	0.58938
CAGL0F01595g	0.345263	0.58938
CAGL0F03261g	1.79807	0.58846
CAGL0K08756g	0.359763	0.588102
CAGL0H06589g	0.436056	0.588069
CAGL0L03223g	-0.475254	0.586728
CAGL0M03245g	-0.267375	0.586728
CAGL0L05148g	0.2726	0.586728
CAGL0J03696g	0.314392	0.585878
CAGL0E03454g	0.368947	0.585878
CAGL0D03872g	0.26683	0.585625
CAGL0E04400g	0.337403	0.585056
CAGL0L01199g	-0.398596	0.584625
CAGL0L08316g	0.429388	0.584625
CAGL0D02838g	0.518147	0.584625
CAGL0G09339g	-0.245063	0.584306
CAGL0K06215g	0.489837	0.583974
CAGL0M06017g	0.301439	0.583833
CAGL0A02926g	-0.390815	0.583367
CAGL0H03949g	-0.393687	0.583012
CAGL0L09933g	-0.265411	0.583012
CAGL0A01540g	0.268063	0.583012
CAGL0M08646g	0.356381	0.583012
CAGL0E05808g	0.39549	0.583012
CAGL0H05753g	-0.419001	0.58245
CAGL0L01111g	0.311119	0.58245
CAGL0C03575g	0.472798	0.582408
CAGL0G04213g	0.254194	0.582137
CAGL0J11022g	-0.375225	0.582123
CAGL0L06710g	-0.350269	0.582123
CAGL0M06523g	0.398009	0.582123
CAGL0L02849g	0.424285	0.582123
CAGL0E00429g	-0.276852	0.581555
CAGL0K12804g	-0.497451	0.581498
CAGL0J09834g	-0.354525	0.581498
CAGL0I05566g	-0.286476	0.581406
CAGL0E01331g	0.610328	0.581406
CAGL0E06468g	0.323804	0.581264
CAGL0A02750g	0.328335	0.581264
CAGL0J00561g	0.370208	0.581264
CAGL0C03311g	-0.409787	0.581024
CAGL0J11572g	0.412521	0.580884
CAGL0K08338g	-0.316859	0.58057
CAGL0I08943g	0.69535	0.580347
CAGL0G05115g	-0.365354	0.580147
CAGL0A01366g	0.315961	0.580141
CAGL0I02068g	1.3281	0.580141
CAGL0E00693g	0.418867	0.580015
CAGL0L10736g	-0.486668	0.578591
CAGL0F02123g	-0.471004	0.578591
CAGL0M11528g	-0.445295	0.578591
CAGL0L09339g	-0.431774	0.578591
CAGL0I04510g	-0.261161	0.578335
CAGL0J00407g	-0.259007	0.578234
CAGL0K07546g	-0.548227	0.577827
CAGL0J03806g	-0.560988	0.577755
CAGL0H03938g	-0.461702	0.577755
CAGL0G02343g	-0.433281	0.577755
CAGL0K06325g	-0.415895	0.577755
CAGL0I06380g	-0.340511	0.577755
CAGL0C05511g	-0.277272	0.577755
CAGL0M11968g	0.38759	0.577755
CAGL0F01507g	0.507742	0.577755
CAGL0G03267g	0.430348	0.577669
CAGL0D06578g	-0.723686	0.576943
CAGL0M05049g	0.37931	0.575714
CAGL0G02805g	-0.448271	0.575612
CAGL0C02783g	-0.746167	0.575606
CAGL0E00363g	-0.462512	0.575189
CAGL0L07678g	0.431653	0.575112
CAGL0K05489g	-0.363012	0.574178
CAGL0M06457g	0.314592	0.574178
CAGL0I03388g	0.363555	0.574178
CAGL0L01793g	0.424478	0.574178
CAGL0G02299g	0.303433	0.573743
CAGL0J07832g	-0.296717	0.57336
CAGL0J01529g	-0.396592	0.573271
CAGL0D04884g	0.440407	0.57271
CAGL0J06006g	-0.319473	0.5717
CAGL0D03124g	0.481046	0.571261
CAGL0J10164g	0.363598	0.571051
CAGL0H10560g	0.260099	0.57003
CAGL0A01430g	0.348315	0.569762
CAGL0A01760g	0.344956	0.569483
CAGL0K12188g	0.31711	0.569114
CAGL0L13392g	-1.00713	0.568844
CAGL0D00682g	-0.369657	0.568844
CAGL0B03069g	0.314974	0.568844
CAGL0L12210g	0.372305	0.568844
CAGL0K07700g	0.356576	0.568779
CAGL0L07700g	-0.415239	0.568665
CAGL0I01826g	-0.333449	0.568665
CAGL0J09350g	-0.240432	0.568611
CAGL0B01683g	0.314761	0.568041
CAGL0M08492g	-0.564358	0.567638
CAGL0H00462g	0.398144	0.567198
CAGL0M09581g	-0.600578	0.567152
CAGL0G04785g	-0.447276	0.567152
CAGL0C02871g	-0.404508	0.567152
CAGL0H04213g	-0.295383	0.567152
CAGL0J08074g	-0.257413	0.567152
CAGL0M10747g	0.304576	0.567152
CAGL0E05236g	0.345203	0.567152
CAGL0I08063g	0.45471	0.567152
CAGL0I09746g	0.568559	0.567052
CAGL0C01947g	0.294824	0.566507
CAGL0L08800g	-0.441831	0.565436
CAGL0F08965g	-0.573125	0.565148
CAGL0B04741g	-0.278223	0.564772
CAGL0F05005g	0.351845	0.564772
CAGL0M13563g	0.407202	0.564613
CAGL0L03410g	0.295711	0.563998
CAGL0M09614g	-0.308776	0.563967
CAGL0I03740g	0.459351	0.563967
CAGL0J05588g	-0.342657	0.563591
CAGL0M01056g	-0.523564	0.563554
CAGL0H07711g	-0.287708	0.563554
CAGL0B02299g	0.324702	0.563554
CAGL0E00341g	-0.650061	0.563524
CAGL0M06105g	-0.506608	0.563524
CAGL0H02475g	-0.387463	0.563524
CAGL0G02211g	0.291082	0.563524
CAGL0M04059g	0.296422	0.562943
CAGL0H08437g	-0.4743	0.562714
CAGL0F06787g	-0.280687	0.562714
CAGL0G08250g	0.299538	0.562714
CAGL0H03597g	0.350492	0.562714
CAGL0M12056g	0.635725	0.562369
CAGL0I03498g	-0.333732	0.561765
CAGL0K04037g	-0.2441	0.561765
CAGL0L06952g	0.428109	0.561193
CAGL0I03322g	0.36662	0.560232
CAGL0G09845g	0.297538	0.559902
CAGL0M01958g	0.297701	0.559586
CAGL0M05907g	0.304519	0.559586
CAGL0K05313g	0.268237	0.559002
CAGL0L01287g	-0.345493	0.558321
CAGL0J00671g	0.337133	0.558321
CAGL0D03828g	0.520988	0.558321
CAGL0M09130g	-0.249802	0.55625
CAGL0K04521g	-0.335471	0.555633
CAGL0E01221g	0.524886	0.555633
CAGL0K12232g	0.293615	0.555401
CAGL0K09724g	-0.448181	0.554301
CAGL0K04147g	-0.296646	0.553948
CAGL0H04257g	-2.72159	0.553566
CAGL0M01782g	-0.435566	0.552621
CAGL0J06512g	0.297032	0.552621
CAGL0D04312g	0.299702	0.552621
CAGL0M00286g	0.449453	0.55232
CAGL0J03146g	-0.591511	0.552108
CAGL0M03179g	-0.535477	0.552108
CAGL0L13200g	-0.396028	0.551952
CAGL0L12980g	0.265858	0.551541
CAGL0H06919g	0.385711	0.551485
CAGL0H06655g	0.479716	0.551485
CAGL0H04587g	0.302495	0.55091
CAGL0G03377g	0.924039	0.55091
CAGL0K11902g	0.400459	0.550781
CAGL0M00176g	0.261407	0.550339
CAGL0H04411g	0.359736	0.550339
CAGL0C00110g	-0.445499	0.549083
CAGL0I05742g	-0.510854	0.548425
CAGL0I07733g	0.498642	0.548425
CAGL0M03069g	-0.375418	0.548319
CAGL0J01067g	0.384109	0.547645
CAGL0E00407g	-0.402992	0.547587
CAGL0B00264g	-0.511173	0.547573
CAGL0I06512g	0.394478	0.547573
CAGL0G02497g	0.275004	0.54738
CAGL0C03740g	0.880787	0.54738
CAGL0K12342g	0.288498	0.547109
CAGL0J02310g	-0.46292	0.546976
CAGL0J02816g	0.357268	0.546899
CAGL0I03256g	0.538786	0.546138
CAGL0K02035g	0.369737	0.545022
CAGL0B03685g	-0.372598	0.544568
CAGL0A03212g	0.900945	0.544135
CAGL0C03369g	0.569703	0.543985
CAGL0H00528g	-0.427636	0.543752
CAGL0I10054g	-0.525611	0.543646
CAGL0H08822g	-0.285324	0.543646
CAGL0C02673g	0.285149	0.543646
CAGL0H07777g	0.43531	0.543646
CAGL0M13585g	-0.408018	0.542692
CAGL0K03641g	-0.271612	0.542692
CAGL0E04752g	0.331484	0.542692
CAGL0H07733g	0.34798	0.542692
CAGL0F03597g	0.389996	0.542692
CAGL0B01441g	0.40563	0.542692
CAGL0J09614g	0.545725	0.542692
CAGL0G06160g	0.79669	0.542692
CAGL0L06754g	0.350854	0.541604
CAGL0M02519g	0.375466	0.541248
CAGL0M03311g	-0.527605	0.540538
CAGL0J01774g	-0.406495	0.540538
CAGL0G06864g	0.425716	0.539176
CAGL0H08261g	0.286506	0.539085
CAGL0D00616g	0.412962	0.537617
CAGL0L04510g	0.551706	0.537272
CAGL0G00286g	0.342182	0.537178
CAGL0A03190g	0.377398	0.537178
CAGL0J06336g	-0.335916	0.537118
CAGL0K10296g	-0.34542	0.537084
CAGL0M01738g	0.271296	0.537084
CAGL0C05159g	0.276218	0.537084
CAGL0M02805g	0.422378	0.535881
CAGL0B04895g	0.405341	0.535589
CAGL0E04488g	0.281438	0.535049
CAGL0C05643g	-0.421575	0.534935
CAGL0J11704g	-0.396847	0.534935
CAGL0I09636g	0.376436	0.534756
CAGL0L12672g	0.347248	0.534138
CAGL0M08954g	0.281692	0.533745
CAGL0H08998g	-0.353464	0.532115
CAGL0H10274g	-0.344172	0.532115
CAGL0J03366g	0.330423	0.532115
CAGL0J01507g	0.468776	0.532115
CaglfMp09	-1.12882	0.532107
CAGL0M07227g	0.474118	0.531454
CAGL0B01243g	-0.781154	0.531237
CAGL0K09526g	-0.415076	0.531237
CAGL0D01738g	0.425744	0.531237
CAGL0G08129g	0.533981	0.531237
CAGL0M11473g	-0.77543	0.531236
CAGL0I04268g	-0.464871	0.531076
CAGL0G01166g	-0.372632	0.530375
CAGL0F05203g	0.40482	0.530123
CAGL0M06127g	0.282752	0.52985
CAGL0E02475g	-0.298477	0.529623
CAGL0G06358g	-0.440025	0.52946
CAGL0H01727g	0.366907	0.52839
CAGL0K04169g	0.355854	0.527522
CAGL0H04455g	0.40972	0.527522
CAGL0E00627g	0.286172	0.527313
CAGL0F02607g	-0.987166	0.526973
CAGL0I01804g	-0.314967	0.526913
CAGL0M00462g	0.379034	0.526913
CAGL0A02860g	0.458217	0.526913
CAGL0F05247g	-0.421425	0.526765
CAGL0L12364g	-0.419104	0.525224
CAGL0D02992g	0.280998	0.525195
CAGL0F06567g	-0.279796	0.524063
CAGL0I06710g	0.364915	0.524063
CAGL0M14069g	0.582702	0.524063
CAGL0L09251g	-0.373435	0.523915
CAGL0C05599g	0.466119	0.522801
CAGL0F05709g	0.754987	0.522801
CAGL0I04180g	-0.352043	0.522688
CAGL0M05863g	-0.311895	0.522688
CAGL0F02871g	0.433412	0.522128
CAGL0C02761g	-0.661284	0.520746
CAGL0E06534g	0.369788	0.520536
CaglfMp02	-1.31708	0.520491
CAGL0H06413g	0.416255	0.520491
CAGL0L04862g	0.290749	0.520269
CAGL0J01221g	0.400234	0.520269
CAGL0J10626g	0.388832	0.519982
CAGL0B04631g	0.392452	0.519869
CAGL0K07205g	-0.765381	0.519503
CAGL0M09339g	-0.500867	0.519503
CAGL0L12650g	-0.29899	0.519503
CAGL0L03003g	0.36516	0.519229
CAGL0M05269g	0.397488	0.519134
CAGL0H05247g	0.448121	0.517849
CAGL0G07777g	-0.375428	0.517544
CAGL0F05841g	-0.331423	0.517544
CAGL0M03487g	0.927924	0.517544
CAGL0I05280g	0.349997	0.517324
CAGL0G09218g	0.32871	0.516759
CAGL0A03051g	-0.568491	0.516748
CAGL0L01397g	-0.562463	0.516224
CAGL0D01496g	-0.502157	0.516224
CAGL0I02332g	0.37439	0.516224
CAGL0F06655g	0.377598	0.516224
CAGL0J05676g	0.413799	0.516224
CAGL0J07524g	0.462623	0.516224
CAGL0E04972g	0.476321	0.516224
CAGL0D02596g	0.560168	0.516224
CAGL0F05181g	0.496218	0.515567
CAGL0M03641g	0.355381	0.515291
CAGL0D05302g	0.401995	0.515233
CAGL0C00627g	0.434342	0.515233
CAGL0M03707g	0.510687	0.51485
CAGL0G03927g	0.608451	0.514788
CAGL0M06237g	0.433199	0.514526
CAGL0B04829g	-0.383264	0.514486
CAGL0L03586g	0.329125	0.514486
CAGL0J09064g	0.366495	0.513189
CAGL0H01595g	0.456644	0.513189
CAGL0A04081g	0.480253	0.513189
CAGL0I04312g	0.389108	0.512707
CAGL0J09042g	0.876016	0.512635
CAGL0K05423g	-0.303981	0.511914
CAGL0E02893g	0.300633	0.511474
CAGL0M01892g	-0.584174	0.510989
CAGL0L06644g	0.535907	0.510581
CAGL0L06006g	-0.34588	0.510473
CAGL0L01353g	0.273908	0.510122
CAGL0F04323g	0.457939	0.509534
CAGL0D04752g	0.353089	0.507785
CAGL0I06534g	-0.35142	0.507689
CAGL0D02948g	0.777197	0.506845
CAGL0K01067g	-0.385067	0.506517
CAGL0K10054g	-0.320353	0.506517
CAGL0J09746g	0.372608	0.506517
CAGL0H09834g	-0.443726	0.505265
CAGL0L09603g	0.447999	0.504914
CAGL0J03124g	0.381899	0.502229
CAGL0F04543g	-0.943843	0.502208
[truncated: 3,294 more rows]

## Sheet: enriched challeng_vs_logControl
Syst name	p_val	avg_logFC	pct.1	pct.2	p_val_adj	group.1	group.2	test
CAGL0L01551g	2.93088e-12	-1.21791	0.074	1	1.48068e-08	challenged	Control 2h	wilcox
CAGL0I06204g	5.09439e-11	-2.1143	0.118	1	2.57368e-07	challenged	Control 2h	wilcox
CAGL0G05962g	8.7994e-11	-1.16208	0.132	1	4.44546e-07	challenged	Control 2h	wilcox
CAGL0B01012g	1.45805e-10	-2.16369	0.147	1	7.36609e-07	challenged	Control 2h	wilcox
CAGL0H04873g	2.71091e-10	-0.997779	0.147	1	1.36955e-06	challenged	Control 2h	wilcox
CAGL0F04719g	3.19863e-10	-2.40306	0.162	1	1.61595e-06	challenged	Control 2h	wilcox
CAGL0K02805g	3.72998e-10	-0.897354	0.118	1	1.88439e-06	challenged	Control 2h	wilcox
CAGL0M04741g	4.4832e-10	-1.10599	0.162	1	2.26491e-06	challenged	Control 2h	wilcox
CAGL0K12474g	4.71261e-10	-1.46571	0.162	1	2.38081e-06	challenged	Control 2h	wilcox
CAGL0K03421g	6.24169e-10	-1.47464	0.176	1	3.1533e-06	challenged	Control 2h	wilcox
CAGL0G02849g	8.24745e-10	-1.4345	0.162	1	4.16661e-06	challenged	Control 2h	wilcox
CAGL0B02904g	9.46178e-10	-0.871711	0.147	1	4.78009e-06	challenged	Control 2h	wilcox
CAGL0F06061g	9.92953e-10	-1.40827	0.176	1	5.0164e-06	challenged	Control 2h	wilcox
CAGL0K09988g	1.06519e-09	-1.3655	0.191	1	5.38134e-06	challenged	Control 2h	wilcox
CAGL0B04367g	1.11339e-09	-0.88445	0.132	1	5.62486e-06	challenged	Control 2h	wilcox
CAGL0L02365g	1.44333e-09	-1.31701	0.191	1	7.29172e-06	challenged	Control 2h	wilcox
CAGL0B01875g	1.63912e-09	-1.61682	0.162	1	8.28083e-06	challenged	Control 2h	wilcox
CAGL0I04796g	1.95153e-09	-1.9222	0.206	1	9.85915e-06	challenged	Control 2h	wilcox
CAGL0L01925g	2.11754e-09	-1.62838	0.206	1	1.06978e-05	challenged	Control 2h	wilcox
CAGL0M00550g	2.26294e-09	-0.98286	0.162	1	1.14324e-05	challenged	Control 2h	wilcox
CAGL0I04378g	2.26686e-09	-0.936093	0.147	1	1.14522e-05	challenged	Control 2h	wilcox
CAGL0J09790g	3.24172e-09	-0.923671	0.103	0.889	1.63772e-05	challenged	Control 2h	wilcox
CAGL0H07337g	3.3472e-09	-2.07816	0.221	1	1.69101e-05	challenged	Control 2h	wilcox
CAGL0A02002g	4.00059e-09	-1.2932	0.221	1	2.0211e-05	challenged	Control 2h	wilcox
CAGL0I09746g	4.21826e-09	-1.58173	0.221	1	2.13107e-05	challenged	Control 2h	wilcox
CAGL0H01177g	4.60811e-09	-0.546377	0.029	0.667	2.32802e-05	challenged	Control 2h	wilcox
CAGL0F05951g	4.63157e-09	-0.99513	0.162	1	2.33987e-05	challenged	Control 2h	wilcox
CAGL0J10076g	4.63821e-09	-1.31758	0.221	1	2.34322e-05	challenged	Control 2h	wilcox
CAGL0H05599g	5.03483e-09	-1.54098	0.221	1	2.54359e-05	challenged	Control 2h	wilcox
CAGL0G05357g	5.09472e-09	-1.54536	0.235	1	2.57385e-05	challenged	Control 2h	wilcox
CAGL0L12254g	5.24903e-09	-1.91567	0.235	1	2.65181e-05	challenged	Control 2h	wilcox
CAGL0M03377g	5.35181e-09	-2.28724	0.235	1	2.70374e-05	challenged	Control 2h	wilcox
CAGL0B02882g	5.36899e-09	-1.21722	0.235	1	2.71241e-05	challenged	Control 2h	wilcox
CAGL0D04070g	6.60354e-09	-0.84671	0.162	1	3.33611e-05	challenged	Control 2h	wilcox
CAGL0K09218g	6.63717e-09	-0.661307	0.132	1	3.3531e-05	challenged	Control 2h	wilcox
CAGL0D00198g	7.43261e-09	-2.70967	0.25	1	3.75495e-05	challenged	Control 2h	wilcox
CAGL0C01771g	7.62046e-09	-1.01676	0.191	1	3.84986e-05	challenged	Control 2h	wilcox
CAGL0H02343g	7.6555e-09	-1.32914	0.25	1	3.86756e-05	challenged	Control 2h	wilcox
CAGL0K04059g	7.79099e-09	-0.992664	0.206	1	3.93601e-05	challenged	Control 2h	wilcox
CAGL0E06380g	8.06497e-09	-1.71213	0.25	1	4.07442e-05	challenged	Control 2h	wilcox
CAGL0K10626g	8.24406e-09	-3.1209	0.25	1	4.1649e-05	challenged	Control 2h	wilcox
CAGL0H00781g	8.28955e-09	-1.36304	0.25	1	4.18788e-05	challenged	Control 2h	wilcox
CAGL0F00869g	8.59131e-09	-1.36157	0.221	1	4.34033e-05	challenged	Control 2h	wilcox
CAGL0L04268g	8.80092e-09	-1.62248	0.25	1	4.44623e-05	challenged	Control 2h	wilcox
CAGL0I01914g	9.38274e-09	-0.518206	0.059	0.778	4.74016e-05	challenged	Control 2h	wilcox
CAGL0D04026g	1.08717e-08	-1.21135	0.25	1	5.49237e-05	challenged	Control 2h	wilcox
CAGL0M10593g	1.10009e-08	-0.731299	0.147	1	5.55767e-05	challenged	Control 2h	wilcox
CAGL0H04983g	1.17716e-08	-2.1048	0.265	1	5.94699e-05	challenged	Control 2h	wilcox
CAGL0I02046g	1.18683e-08	-1.30615	0.265	1	5.99587e-05	challenged	Control 2h	wilcox
CAGL0M10351g	1.19011e-08	-1.25852	0.265	1	6.01244e-05	challenged	Control 2h	wilcox
CAGL0J04092g	1.20669e-08	-1.45697	0.265	1	6.0962e-05	challenged	Control 2h	wilcox
CAGL0G09020g	1.22019e-08	-2.06396	0.265	1	6.16442e-05	challenged	Control 2h	wilcox
CAGL0H03795g	1.2239e-08	-2.01181	0.265	1	6.18316e-05	challenged	Control 2h	wilcox
CAGL0B03311g	1.26433e-08	-1.56722	0.265	1	6.38739e-05	challenged	Control 2h	wilcox
CAGL0H02365g	1.26434e-08	-0.898353	0.162	1	6.38745e-05	challenged	Control 2h	wilcox
CAGL0I10582g	1.29906e-08	-1.04537	0.221	1	6.56284e-05	challenged	Control 2h	wilcox
CAGL0B01078g	1.30411e-08	-1.40485	0.265	1	6.58835e-05	challenged	Control 2h	wilcox
CAGL0F00583g	1.30886e-08	-1.74167	0.265	1	6.61237e-05	challenged	Control 2h	wilcox
CAGL0M03399g	1.32847e-08	-1.30615	0.265	1	6.71144e-05	challenged	Control 2h	wilcox
CAGL0K11297g	1.41792e-08	-1.43677	0.279	1	7.16335e-05	challenged	Control 2h	wilcox
CAGL0H07315g	1.42274e-08	-0.81831	0.162	1	7.18767e-05	challenged	Control 2h	wilcox
CAGL0A01089g	1.49871e-08	-1.0943	0.221	1	7.57149e-05	challenged	Control 2h	wilcox
CAGL0J02684g	1.54627e-08	-1.58292	0.279	1	7.81178e-05	challenged	Control 2h	wilcox
CAGL0L00957g	1.58137e-08	-1.30615	0.279	1	7.98907e-05	challenged	Control 2h	wilcox
CAGL0L04598g	1.60286e-08	-1.79648	0.279	1	8.09764e-05	challenged	Control 2h	wilcox
CAGL0H02695g	1.64528e-08	-1.52585	0.279	1	8.31195e-05	challenged	Control 2h	wilcox
CAGL0I06424g	1.67786e-08	-1.69438	0.279	1	8.47656e-05	challenged	Control 2h	wilcox
CAGL0L07106g	1.88993e-08	-1.16006	0.25	1	9.54791e-05	challenged	Control 2h	wilcox
CAGL0E03498g	1.94344e-08	-1.41429	0.279	1	9.81826e-05	challenged	Control 2h	wilcox
CAGL0C02827g	2.03298e-08	-1.25852	0.235	1	0.000102706	challenged	Control 2h	wilcox
CAGL0K08734g	2.17577e-08	-1.94657	0.294	1	0.00010992	challenged	Control 2h	wilcox
CAGL0H10054g	2.23691e-08	-2.30997	0.294	1	0.000113009	challenged	Control 2h	wilcox
CAGL0M02673g	2.43522e-08	-1.29561	0.279	1	0.000123028	challenged	Control 2h	wilcox
CAGL0K05687g	2.44993e-08	-2.28465	0.294	1	0.00012377	challenged	Control 2h	wilcox
CAGL0J02200g	2.73606e-08	-0.813972	0.132	0.889	0.000138226	challenged	Control 2h	wilcox
CAGL0L06094g	2.85947e-08	-2.37249	0.309	1	0.000144461	challenged	Control 2h	wilcox
CAGL0J00407g	3.01295e-08	-0.676263	0.074	0.778	0.000152214	challenged	Control 2h	wilcox
CAGL0F03883g	3.02211e-08	-1.01068	0.235	1	0.000152677	challenged	Control 2h	wilcox
CAGL0H04961g	3.30224e-08	-1.35019	0.294	1	0.000166829	challenged	Control 2h	wilcox
CAGL0J11484g	3.3485e-08	-1.13808	0.265	1	0.000169166	challenged	Control 2h	wilcox
CAGL0I05962g	3.35602e-08	-1.64667	0.309	1	0.000169546	challenged	Control 2h	wilcox
CAGL0L04664g	3.38163e-08	-1.33939	0.309	1	0.00017084	challenged	Control 2h	wilcox
CAGL0K06677g	3.38529e-08	-1.52511	0.309	1	0.000171025	challenged	Control 2h	wilcox
CAGL0K01199g	3.48148e-08	-1.41965	0.294	1	0.000175884	challenged	Control 2h	wilcox
CAGL0I05214g	3.51563e-08	-1.60056	0.324	1	0.00017761	challenged	Control 2h	wilcox
CAGL0K06017g	3.51577e-08	-0.912242	0.206	1	0.000177617	challenged	Control 2h	wilcox
CAGL0D00704g	3.7005e-08	-1.44928	0.324	1	0.000186949	challenged	Control 2h	wilcox
CAGL0F00649g	3.84049e-08	-0.88445	0.132	0.889	0.000194022	challenged	Control 2h	wilcox
CAGL0F04521g	4.00908e-08	-1.13808	0.279	1	0.000202539	challenged	Control 2h	wilcox
CAGL0H00572g	4.27966e-08	-1.24722	0.25	1	0.000216208	challenged	Control 2h	wilcox
CAGL0K02827g	4.48118e-08	-1.24019	0.324	1	0.000226389	challenged	Control 2h	wilcox
CAGL0J04004g	4.58631e-08	-1.20608	0.338	1	0.0002317	challenged	Control 2h	wilcox
CAGL0C04191g	4.59867e-08	-1.44246	0.324	1	0.000232325	challenged	Control 2h	wilcox
CAGL0I04048g	4.96627e-08	-2.11101	0.338	1	0.000250896	challenged	Control 2h	wilcox
CAGL0G05181g	5.4379e-08	-0.863773	0.221	1	0.000274723	challenged	Control 2h	wilcox
CAGL0H03289g	5.47889e-08	-1.43061	0.338	1	0.000276793	challenged	Control 2h	wilcox
CAGL0I07887g	5.53069e-08	-1.05288	0.235	1	0.00027941	challenged	Control 2h	wilcox
CAGL0M02981g	5.5923e-08	-0.661307	0.118	0.889	0.000282523	challenged	Control 2h	wilcox
CAGL0H00979g	5.64319e-08	-1.13339	0.265	1	0.000285094	challenged	Control 2h	wilcox
CAGL0M10021g	5.81155e-08	-0.830889	0.147	0.889	0.000293599	challenged	Control 2h	wilcox
CAGL0K10120g	5.90051e-08	-1.00464	0.206	1	0.000298094	challenged	Control 2h	wilcox
CAGL0K04631g	6.12931e-08	-1.64201	0.353	1	0.000309653	challenged	Control 2h	wilcox
CAGL0L06600g	6.13693e-08	-1.71398	0.353	1	0.000310038	challenged	Control 2h	wilcox
CAGL0J03806g	6.17363e-08	-1.47756	0.353	1	0.000311892	challenged	Control 2h	wilcox
CAGL0G01738g	6.17823e-08	-2.07999	0.353	1	0.000312124	challenged	Control 2h	wilcox
CAGL0F09163g	6.36876e-08	-1.30852	0.309	1	0.00032175	challenged	Control 2h	wilcox
CAGL0I06094g	6.64721e-08	-1.3596	0.338	1	0.000335817	challenged	Control 2h	wilcox
CAGL0G07337g	6.66224e-08	-1.3794	0.338	1	0.000336576	challenged	Control 2h	wilcox
CAGL0L06292g	7.01541e-08	-1.24212	0.382	1	0.000354418	challenged	Control 2h	wilcox
CAGL0H02519g	7.23802e-08	-0.997002	0.294	1	0.000365665	challenged	Control 2h	wilcox
CAGL0L05742g	7.41923e-08	-1.85798	0.368	1	0.00037482	challenged	Control 2h	wilcox
CAGL0J09900g	7.45167e-08	-1.50151	0.368	1	0.000376459	challenged	Control 2h	wilcox
CAGL0C03872g	7.72089e-08	-1.14901	0.294	1	0.00039006	challenged	Control 2h	wilcox
CAGL0F06919g	7.73106e-08	-1.27262	0.294	1	0.000390573	challenged	Control 2h	wilcox
CAGL0H04037g	7.9154e-08	-1.10599	0.309	1	0.000399886	challenged	Control 2h	wilcox
CAGL0H10010g	7.98961e-08	-2.91249	0.382	1	0.000403635	challenged	Control 2h	wilcox
CAGL0L12012g	7.99016e-08	-0.946144	0.235	1	0.000403663	challenged	Control 2h	wilcox
CAGL0C00429g	8.16482e-08	-0.805888	0.191	1	0.000412487	challenged	Control 2h	wilcox
CAGL0H03619g	8.28187e-08	-2.3292	0.368	1	0.0004184	challenged	Control 2h	wilcox
CAGL0K00891g	8.6336e-08	-1.23383	0.309	1	0.000436169	challenged	Control 2h	wilcox
CAGL0I00638g	8.64877e-08	-0.76952	0.206	1	0.000436936	challenged	Control 2h	wilcox
CAGL0A04433g	8.79704e-08	-1.44036	0.368	1	0.000444427	challenged	Control 2h	wilcox
CAGL0E04554g	8.8922e-08	-2.86705	0.368	1	0.000449234	challenged	Control 2h	wilcox
CAGL0A04103g	8.94874e-08	-1.10599	0.294	1	0.00045209	challenged	Control 2h	wilcox
CAGL0B00770g	8.95785e-08	-0.623566	0.162	1	0.00045255	challenged	Control 2h	wilcox
CAGL0I04620g	9.00619e-08	-1.09494	0.294	1	0.000454993	challenged	Control 2h	wilcox
CAGL0M05445g	9.17759e-08	-1.18524	0.412	1	0.000463652	challenged	Control 2h	wilcox
CAGL0K06831g	9.53666e-08	-1.53069	0.382	1	0.000481792	challenged	Control 2h	wilcox
CAGL0E03850g	9.60966e-08	-1.03109	0.412	1	0.00048548	challenged	Control 2h	wilcox
CAGL0K08536g	9.90263e-08	-1.82679	0.382	1	0.000500281	challenged	Control 2h	wilcox
CAGL0G08932g	9.93038e-08	-1.13909	0.382	1	0.000501683	challenged	Control 2h	wilcox
CAGL0H07623g	1.03823e-07	-0.875469	0.206	1	0.000524516	challenged	Control 2h	wilcox
CAGL0M04763g	1.04146e-07	-1.30716	0.309	1	0.000526145	challenged	Control 2h	wilcox
CAGL0L08426g	1.06048e-07	-2.44239	0.382	1	0.000535755	challenged	Control 2h	wilcox
CAGL0C00539g	1.08075e-07	-2.31237	0.397	1	0.000545994	challenged	Control 2h	wilcox
CAGL0F00363g	1.08737e-07	-1.54271	0.382	1	0.00054934	challenged	Control 2h	wilcox
CAGL0M13321g	1.1098e-07	-1.44325	0.265	1	0.000560673	challenged	Control 2h	wilcox
CAGL0H02101g	1.12642e-07	-2.58459	0.397	1	0.000569066	challenged	Control 2h	wilcox
CAGL0M06853g	1.19169e-07	-0.826032	0.221	1	0.00060204	challenged	Control 2h	wilcox
CAGL0G07601g	1.28221e-07	-1.26971	0.412	1	0.000647774	challenged	Control 2h	wilcox
CAGL0H06743g	1.29484e-07	-1.22378	0.382	1	0.000654153	challenged	Control 2h	wilcox
CAGL0G09581g	1.34744e-07	-1.60283	0.412	1	0.000680727	challenged	Control 2h	wilcox
CAGL0J04114g	1.37695e-07	-1.20397	0.382	1	0.000695637	challenged	Control 2h	wilcox
CAGL0C00451g	1.38087e-07	-0.87366	0.147	0.889	0.000697614	challenged	Control 2h	wilcox
CAGL0J00627g	1.39454e-07	-0.997002	0.309	1	0.000704522	challenged	Control 2h	wilcox
CAGL0B02563g	1.42539e-07	-1.63551	0.412	1	0.000720109	challenged	Control 2h	wilcox
CAGL0F00209g	1.42846e-07	-1.42528	0.412	1	0.000721657	challenged	Control 2h	wilcox
CAGL0F04895g	1.45821e-07	-2.68644	0.426	1	0.000736688	challenged	Control 2h	wilcox
CAGL0I08701g	1.4828e-07	-1.12522	0.412	1	0.00074911	challenged	Control 2h	wilcox
CAGL0C03487g	1.49481e-07	-0.934844	0.279	1	0.000755176	challenged	Control 2h	wilcox
CAGL0M11352g	1.53561e-07	-0.763822	0.191	1	0.00077579	challenged	Control 2h	wilcox
CAGL0D01760g	1.55342e-07	-1.73777	0.441	1	0.000784787	challenged	Control 2h	wilcox
CAGL0B03839g	1.56539e-07	-2.28274	0.412	1	0.000790834	challenged	Control 2h	wilcox
CAGL0I10494g	1.56745e-07	-1.55966	0.441	1	0.000791874	challenged	Control 2h	wilcox
CAGL0L05236g	1.5789e-07	-1.1006	0.324	1	0.000797658	challenged	Control 2h	wilcox
CAGL0G09691g	1.58691e-07	-1.12522	0.368	1	0.000801705	challenged	Control 2h	wilcox
CAGL0J08118g	1.59923e-07	-1.32914	0.412	1	0.000807933	challenged	Control 2h	wilcox
CAGL0D02046g	1.60042e-07	-1.17831	0.368	1	0.00080853	challenged	Control 2h	wilcox
CAGL0J09262g	1.6182e-07	-1.77615	0.426	1	0.000817512	challenged	Control 2h	wilcox
CAGL0K02783g	1.64423e-07	-1.2914	0.426	1	0.000830666	challenged	Control 2h	wilcox
CAGL0I04268g	1.6845e-07	-1.44181	0.426	1	0.000851011	challenged	Control 2h	wilcox
CAGL0L13222g	1.68454e-07	-1.14483	0.368	1	0.000851029	challenged	Control 2h	wilcox
CAGL0B01100g	1.70386e-07	-1.27087	0.456	1	0.000860789	challenged	Control 2h	wilcox
CAGL0K03641g	1.70437e-07	-1.05193	0.279	1	0.000861048	challenged	Control 2h	wilcox
CAGL0K04015g	1.70973e-07	-0.798508	0.221	1	0.000863756	challenged	Control 2h	wilcox
CAGL0F00693g	1.75621e-07	-2.33129	0.426	1	0.000887237	challenged	Control 2h	wilcox
CAGL0J08052g	1.7635e-07	-1.0732	0.309	1	0.00089092	challenged	Control 2h	wilcox
CAGL0H02893g	1.82255e-07	-1.43638	0.382	1	0.000920753	challenged	Control 2h	wilcox
CAGL0F00231g	1.82769e-07	-0.992664	0.368	1	0.00092335	challenged	Control 2h	wilcox
CAGL0M11242g	1.85235e-07	-1.69686	0.471	1	0.000935807	challenged	Control 2h	wilcox
CAGL0H04125g	1.88477e-07	-1.14875	0.397	1	0.000952186	challenged	Control 2h	wilcox
CAGL0G05335g	1.91756e-07	-1.57543	0.456	1	0.000968753	challenged	Control 2h	wilcox
CAGL0D03894g	1.92124e-07	-2.67516	0.456	1	0.000970612	challenged	Control 2h	wilcox
CAGL0G02035g	1.94855e-07	-1.00063	0.397	1	0.000984408	challenged	Control 2h	wilcox
CAGL0G06402g	1.96862e-07	-1.05112	0.397	1	0.000994546	challenged	Control 2h	wilcox
CAGL0I06831g	1.98687e-07	-1.09494	0.279	1	0.00100377	challenged	Control 2h	wilcox
CAGL0D05318g	1.99453e-07	-0.829484	0.25	1	0.00100764	challenged	Control 2h	wilcox
CAGL0M03025g	2.01754e-07	-0.923671	0.265	1	0.00101926	challenged	Control 2h	wilcox
CAGL0B02387g	2.08023e-07	-0.86779	0.294	1	0.00105093	challenged	Control 2h	wilcox
CAGL0I00748g	2.10165e-07	-1.69823	0.456	1	0.00106175	challenged	Control 2h	wilcox
CAGL0E05610g	2.19534e-07	-1.77472	0.471	1	0.00110909	challenged	Control 2h	wilcox
CAGL0M06633g	2.20427e-07	-1.13909	0.426	1	0.0011136	challenged	Control 2h	wilcox
CAGL0J04268g	2.21253e-07	-0.956461	0.279	1	0.00111777	challenged	Control 2h	wilcox
CAGL0G09064g	2.22627e-07	-2.45608	0.456	1	0.00112471	challenged	Control 2h	wilcox
CAGL0M07205g	2.25886e-07	-1.1661	0.412	1	0.00114117	challenged	Control 2h	wilcox
CAGL0K04961g	2.32739e-07	-0.933823	0.338	1	0.0011758	challenged	Control 2h	wilcox
CAGL0L01287g	2.49267e-07	-1.24458	0.441	1	0.0012593	challenged	Control 2h	wilcox
CAGL0D02266g	2.54736e-07	-1.56417	0.5	1	0.00128693	challenged	Control 2h	wilcox
CAGL0M00660g	2.56752e-07	-1.14504	0.485	1	0.00129711	challenged	Control 2h	wilcox
CAGL0F06721g	2.62099e-07	-1.29342	0.471	1	0.00132413	challenged	Control 2h	wilcox
CAGL0K07436g	2.6278e-07	-1.49165	0.485	1	0.00132756	challenged	Control 2h	wilcox
CAGL0J01287g	2.64216e-07	-1.5086	0.485	1	0.00133482	challenged	Control 2h	wilcox
CAGL0K07480g	2.64431e-07	-2.82342	0.515	1	0.00133591	challenged	Control 2h	wilcox
CAGL0H10032g	2.65132e-07	-2.8745	0.485	1	0.00133945	challenged	Control 2h	wilcox
CAGL0J05126g	2.68386e-07	-1.6924	0.5	1	0.00135589	challenged	Control 2h	wilcox
CAGL0C03762g	2.69599e-07	-0.935647	0.162	0.889	0.00136202	challenged	Control 2h	wilcox
CAGL0M04675g	2.81385e-07	-1.1779	0.456	1	0.00142156	challenged	Control 2h	wilcox
CAGL0B02453g	2.81443e-07	-1.19811	0.456	1	0.00142185	challenged	Control 2h	wilcox
CAGL0L06974g	2.85577e-07	-1.80323	0.515	1	0.00144273	challenged	Control 2h	wilcox
CAGL0H06699g	2.88812e-07	-1.88293	0.485	1	0.00145908	challenged	Control 2h	wilcox
CAGL0M10890g	2.93232e-07	-1.21581	0.485	1	0.00148141	challenged	Control 2h	wilcox
CAGL0A02211g	2.93488e-07	-2.37249	0.485	1	0.0014827	challenged	Control 2h	wilcox
CAGL0F08085g	2.93547e-07	-1.62894	0.485	1	0.001483	challenged	Control 2h	wilcox
CAGL0L08448g	2.94018e-07	-1.5086	0.529	1	0.00148538	challenged	Control 2h	wilcox
CAGL0J09306g	3.02069e-07	-1.27603	0.529	1	0.00152605	challenged	Control 2h	wilcox
CAGL0J02926g	3.06757e-07	-1.06677	0.368	1	0.00154974	challenged	Control 2h	wilcox
CAGL0L11374g	3.07986e-07	-1.27784	0.5	1	0.00155595	challenged	Control 2h	wilcox
CAGL0F06017g	3.09321e-07	-1.47727	0.515	1	0.00156269	challenged	Control 2h	wilcox
CAGL0L07546g	3.11172e-07	-1.38538	0.5	1	0.00157204	challenged	Control 2h	wilcox
CAGL0B02431g	3.1295e-07	-1.2558	0.368	1	0.00158102	challenged	Control 2h	wilcox
CAGL0K08800g	3.20319e-07	-2.17525	0.515	1	0.00161825	challenged	Control 2h	wilcox
CAGL0I00704g	3.2127e-07	-1.49959	0.412	1	0.00162306	challenged	Control 2h	wilcox
CAGL0H06281g	3.2196e-07	-1.09275	0.485	1	0.00162654	challenged	Control 2h	wilcox
CAGL0H10362g	3.23312e-07	-2.71962	0.529	1	0.00163337	challenged	Control 2h	wilcox
CAGL0G02739g	3.23737e-07	-1.75174	0.485	1	0.00163552	challenged	Control 2h	wilcox
CAGL0K01353g	3.24016e-07	-1.64092	0.515	1	0.00163693	challenged	Control 2h	wilcox
CAGL0I04708g	3.29221e-07	-1.2558	0.368	1	0.00166322	challenged	Control 2h	wilcox
CAGL0M05643g	3.29496e-07	-0.840783	0.265	1	0.00166462	challenged	Control 2h	wilcox
CAGL0K02915g	3.32744e-07	-1.10135	0.426	1	0.00168102	challenged	Control 2h	wilcox
CAGL0A01716g	3.37442e-07	-1.83836	0.559	1	0.00170476	challenged	Control 2h	wilcox
CAGL0K02321g	3.40906e-07	-1.28694	0.544	1	0.00172226	challenged	Control 2h	wilcox
CAGL0I02134g	3.4285e-07	-2.16587	0.5	1	0.00173208	challenged	Control 2h	wilcox
CAGL0L07128g	3.4418e-07	-1.01302	0.471	1	0.0017388	challenged	Control 2h	wilcox
CAGL0D03586g	3.51954e-07	-1.1661	0.441	1	0.00177807	challenged	Control 2h	wilcox
CAGL0G09361g	3.55549e-07	-1.59329	0.632	1	0.00179623	challenged	Control 2h	wilcox
CAGL0J08272g	3.59676e-07	-1.04823	0.368	1	0.00181708	challenged	Control 2h	wilcox
CAGL0I04994g	3.64095e-07	-2.0732	0.662	1	0.00183941	challenged	Control 2h	wilcox
CAGL0K12518g	3.66721e-07	-1.46468	0.529	1	0.00185267	challenged	Control 2h	wilcox
CAGL0K10340g	3.69928e-07	-1.00063	0.324	1	0.00186888	challenged	Control 2h	wilcox
CAGL0K05027g	3.72484e-07	-1.32914	0.471	1	0.00188179	challenged	Control 2h	wilcox
CAGL0M09647g	3.7837e-07	-0.829484	0.25	1	0.00191152	challenged	Control 2h	wilcox
CAGL0A02948g	3.81607e-07	-0.998472	0.382	1	0.00192788	challenged	Control 2h	wilcox
CAGL0L02343g	3.82031e-07	-1.50151	0.382	1	0.00193002	challenged	Control 2h	wilcox
CAGL0E01331g	3.87242e-07	-1.20899	0.353	1	0.00195635	challenged	Control 2h	wilcox
CAGL0A03146g	3.98677e-07	-1.10599	0.382	1	0.00201412	challenged	Control 2h	wilcox
CAGL0I03938g	4.00743e-07	-1.55068	0.559	1	0.00202456	challenged	Control 2h	wilcox
CAGL0L10670g	4.04451e-07	-1.12354	0.515	1	0.00204329	challenged	Control 2h	wilcox
CAGL0M06721g	4.05291e-07	-1.23214	0.529	1	0.00204753	challenged	Control 2h	wilcox
CAGL0J01699g	4.10651e-07	-1.35363	0.5	1	0.00207461	challenged	Control 2h	wilcox
CAGL0K05401g	4.13075e-07	-1.09331	0.5	1	0.00208686	challenged	Control 2h	wilcox
CAGL0K04367g	4.15324e-07	-2.26569	0.559	1	0.00209822	challenged	Control 2h	wilcox
CAGL0L10384g	4.19022e-07	-0.934142	0.294	1	0.0021169	challenged	Control 2h	wilcox
CAGL0I09009g	4.22731e-07	-1.0686	0.441	1	0.00213564	challenged	Control 2h	wilcox
CAGL0C02623g	4.24761e-07	-1.40551	0.559	1	0.00214589	challenged	Control 2h	wilcox
CAGL0L06182g	4.30599e-07	-1.43914	0.618	1	0.00217538	challenged	Control 2h	wilcox
CAGL0F04807g	4.31808e-07	-1.32914	0.529	1	0.00218149	challenged	Control 2h	wilcox
CAGL0J03520g	4.31977e-07	-0.951842	0.382	1	0.00218235	challenged	Control 2h	wilcox
CAGL0H02585g	4.3214e-07	-1.36039	0.574	1	0.00218317	challenged	Control 2h	wilcox
CAGL0K03069g	4.3801e-07	-1.0749	0.353	1	0.00221283	challenged	Control 2h	wilcox
CAGL0H02387g	4.38339e-07	-1.19099	0.559	1	0.00221449	challenged	Control 2h	wilcox
CAGL0L05280g	4.38438e-07	-0.86779	0.294	1	0.00221499	challenged	Control 2h	wilcox
CAGL0G07315g	4.40158e-07	-1.88328	0.603	1	0.00222368	challenged	Control 2h	wilcox
CAGL0J09240g	4.4099e-07	-2.14406	0.647	1	0.00222788	challenged	Control 2h	wilcox
CAGL0B03817g	4.43717e-07	-1.18672	0.456	1	0.00224166	challenged	Control 2h	wilcox
CAGL0G06006g	4.59368e-07	-1.42445	0.632	1	0.00232073	challenged	Control 2h	wilcox
CAGL0E04004g	4.60107e-07	-1.33698	0.5	1	0.00232446	challenged	Control 2h	wilcox
CAGL0M13651g	4.68345e-07	-1.88552	0.574	1	0.00236608	challenged	Control 2h	wilcox
CAGL0F00605g	4.71158e-07	-3.55551	0.574	1	0.00238029	challenged	Control 2h	wilcox
CAGL0C04587g	4.72746e-07	-2.03988	0.779	1	0.00238831	challenged	Control 2h	wilcox
CAGL0J10494g	4.7372e-07	-1.88143	0.574	1	0.00239323	challenged	Control 2h	wilcox
CAGL0M02123g	4.73869e-07	-0.984295	0.279	1	0.00239399	challenged	Control 2h	wilcox
CAGL0J01661g	4.79823e-07	-0.94408	0.324	1	0.00242406	challenged	Control 2h	wilcox
CAGL0B04521g	4.83455e-07	-1.21879	0.588	1	0.00244241	challenged	Control 2h	wilcox
CAGL0L06204g	4.85802e-07	-1.42851	0.588	1	0.00245427	challenged	Control 2h	wilcox
CAGL0F01947g	4.90707e-07	-1.37897	0.603	1	0.00247905	challenged	Control 2h	wilcox
CAGL0M01870g	4.90954e-07	-0.775251	0.206	1	0.0024803	challenged	Control 2h	wilcox
CAGL0G04895g	4.91529e-07	-1.50647	0.618	1	0.0024832	challenged	Control 2h	wilcox
CAGL0I07249g	4.95526e-07	-1.27198	0.691	1	0.0025034	challenged	Control 2h	wilcox
CAGL0F01749g	5.05304e-07	-2.50046	0.603	1	0.00255279	challenged	Control 2h	wilcox
CAGL0L00539g	5.05763e-07	-1.01302	0.441	1	0.00255511	challenged	Control 2h	wilcox
CAGL0L05478g	5.16003e-07	-1.01464	0.603	1	0.00260685	challenged	Control 2h	wilcox
CAGL0K12914g	5.23267e-07	-1.04657	0.632	1	0.00264355	challenged	Control 2h	wilcox
CAGL0A03905g	5.28083e-07	-1.97946	0.838	1	0.00266788	challenged	Control 2h	wilcox
CAGL0M12551g	5.40242e-07	-3.06085	0.603	1	0.0027293	challenged	Control 2h	wilcox
CAGL0J05830g	5.41629e-07	-1.7253	0.603	1	0.00273631	challenged	Control 2h	wilcox
CAGL0L01067g	5.44639e-07	-1.16917	0.485	1	0.00275151	challenged	Control 2h	wilcox
CAGL0C03267g	5.45011e-07	-1.81022	0.735	1	0.0027534	challenged	Control 2h	wilcox
CAGL0L02321g	5.45973e-07	-1.7134	0.588	1	0.00275825	challenged	Control 2h	wilcox
CAGL0B00990g	5.46509e-07	-1.89283	0.632	1	0.00276096	challenged	Control 2h	wilcox
CAGL0D04092g	5.4731e-07	-1.56216	0.603	1	0.00276501	challenged	Control 2h	wilcox
CAGL0C02739g	5.59383e-07	-1.54216	0.574	1	0.00282601	challenged	Control 2h	wilcox
CAGL0D04972g	5.64982e-07	-0.86779	0.309	1	0.00285429	challenged	Control 2h	wilcox
CAGL0K05203g	5.69777e-07	-1.12504	0.632	1	0.00287851	challenged	Control 2h	wilcox
CAGL0J08635g	5.71717e-07	-1.10599	0.544	1	0.00288832	challenged	Control 2h	wilcox
CAGL0J01441g	5.74075e-07	-2.2035	0.588	1	0.00290023	challenged	Control 2h	wilcox
CAGL0K10846g	5.74735e-07	-1.31855	0.338	1	0.00290356	challenged	Control 2h	wilcox
CAGL0K08184g	5.76016e-07	-1.19193	0.75	1	0.00291003	challenged	Control 2h	wilcox
CAGL0K05379g	5.81319e-07	-1.29404	0.574	1	0.00293682	challenged	Control 2h	wilcox
CAGL0G06072g	5.8177e-07	-1.17195	0.441	1	0.0029391	challenged	Control 2h	wilcox
CAGL0G01903g	5.82466e-07	-2.1349	0.603	1	0.00294262	challenged	Control 2h	wilcox
CAGL0D06688g	5.86275e-07	-2.04931	0.691	1	0.00296186	challenged	Control 2h	wilcox
CAGL0L02079g	5.90859e-07	-1.44391	0.588	1	0.00298502	challenged	Control 2h	wilcox
CAGL0I06402g	6.06078e-07	-1.41615	0.779	1	0.00306191	challenged	Control 2h	wilcox
CAGL0F04697g	6.22527e-07	-1.33592	0.647	1	0.00314501	challenged	Control 2h	wilcox
CAGL0F04477g	6.22709e-07	-1.17499	0.441	1	0.00314593	challenged	Control 2h	wilcox
CAGL0K04279g	6.23421e-07	-1.52679	0.647	1	0.00314952	challenged	Control 2h	wilcox
CAGL0C03443g	6.24652e-07	-1.58507	0.853	1	0.00315574	challenged	Control 2h	wilcox
CAGL0K02849g	6.24735e-07	-1.04601	0.691	1	0.00315616	challenged	Control 2h	wilcox
CAGL0E04620g	6.27247e-07	-1.51586	0.676	1	0.00316885	challenged	Control 2h	wilcox
CAGL0K08668g	6.29144e-07	-2.31604	0.632	1	0.00317844	challenged	Control 2h	wilcox
CAGL0D06292g	6.34345e-07	-1.14471	0.882	1	0.00320471	challenged	Control 2h	wilcox
CAGL0E04356g	6.35251e-07	-1.45227	0.588	1	0.00320929	challenged	Control 2h	wilcox
CAGL0M14025g	6.4164e-07	-2.84405	0.676	1	0.00324157	challenged	Control 2h	wilcox
CAGL0F08107g	6.46813e-07	-1.9191	0.662	1	0.0032677	challenged	Control 2h	wilcox
CAGL0J10186g	6.4879e-07	-1.12492	0.765	1	0.00327769	challenged	Control 2h	wilcox
CAGL0L12474g	6.50628e-07	-1.42384	0.662	1	0.00328697	challenged	Control 2h	wilcox
CAGL0I07491g	6.51379e-07	-0.81831	0.235	1	0.00329077	challenged	Control 2h	wilcox
CAGL0H03333g	6.52259e-07	-0.943473	0.382	1	0.00329521	challenged	Control 2h	wilcox
CAGL0M01342g	6.52269e-07	-1.08657	0.559	1	0.00329527	challenged	Control 2h	wilcox
CAGL0J11132g	6.5388e-07	-1.38288	0.735	1	0.0033034	challenged	Control 2h	wilcox
CAGL0K01925g	6.58436e-07	-1.24143	0.574	1	0.00332642	challenged	Control 2h	wilcox
CAGL0K11616g	6.72253e-07	-1.588	0.794	1	0.00339622	challenged	Control 2h	wilcox
CAGL0C01815g	6.73207e-07	-1.28093	0.765	1	0.00340104	challenged	Control 2h	wilcox
CAGL0L06248g	6.75716e-07	-1.58045	0.897	1	0.00341372	challenged	Control 2h	wilcox
CAGL0G06732g	6.76315e-07	-1.45963	0.735	1	0.00341674	challenged	Control 2h	wilcox
CAGL0C00649g	6.80763e-07	-1.40324	0.603	1	0.00343921	challenged	Control 2h	wilcox
CAGL0G05566g	6.80916e-07	-1.16787	0.691	1	0.00343999	challenged	Control 2h	wilcox
CAGL0K06545g	6.82229e-07	-1.12952	0.382	1	0.00344662	challenged	Control 2h	wilcox
CAGL0H05137g	6.82688e-07	-1.96948	0.794	1	0.00344894	challenged	Control 2h	wilcox
CAGL0L12078g	6.87775e-07	-1.33819	0.882	1	0.00347464	challenged	Control 2h	wilcox
CAGL0I02200g	6.91104e-07	-1.27441	0.765	1	0.00349146	challenged	Control 2h	wilcox
CAGL0E00671g	6.95223e-07	-1.2565	0.647	1	0.00351227	challenged	Control 2h	wilcox
CAGL0L00759g	6.96814e-07	-1.43557	0.838	1	0.00352031	challenged	Control 2h	wilcox
CAGL0H01353g	7.00908e-07	-1.08024	0.5	1	0.00354099	challenged	Control 2h	wilcox
CAGL0M06347g	7.08505e-07	-1.22944	0.618	1	0.00357937	challenged	Control 2h	wilcox
CAGL0J02904g	7.18341e-07	-2.15302	0.794	1	0.00362906	challenged	Control 2h	wilcox
CAGL0A02233g	7.20613e-07	-2.16178	0.691	1	0.00364054	challenged	Control 2h	wilcox
CAGL0G09977g	7.21183e-07	-1.14042	0.735	1	0.00364342	challenged	Control 2h	wilcox
CAGL0E03916g	7.23144e-07	-1.83507	0.662	1	0.00365332	challenged	Control 2h	wilcox
CAGL0F03641g	7.25683e-07	-2.12293	0.647	1	0.00366615	challenged	Control 2h	wilcox
CAGL0A04807g	7.26997e-07	-1.18096	0.809	1	0.00367279	challenged	Control 2h	wilcox
CAGL0D03982g	7.29624e-07	-1.37222	0.691	1	0.00368606	challenged	Control 2h	wilcox
CAGL0I10406g	7.30016e-07	-1.45963	0.691	1	0.00368804	challenged	Control 2h	wilcox
CAGL0M13937g	7.30906e-07	-1.68341	0.75	1	0.00369254	challenged	Control 2h	wilcox
CAGL0A04829g	7.32703e-07	-3.27151	0.691	1	0.00370162	challenged	Control 2h	wilcox
CAGL0L10208g	7.37052e-07	-1.31123	0.765	1	0.00372359	challenged	Control 2h	wilcox
CAGL0I10472g	7.38769e-07	-1.46937	0.824	1	0.00373226	challenged	Control 2h	wilcox
CAGL0B03047g	7.43773e-07	-1.37566	0.632	1	0.00375754	challenged	Control 2h	wilcox
CAGL0H06677g	7.44876e-07	-1.28207	0.779	1	0.00376311	challenged	Control 2h	wilcox
CAGL0I08965g	7.4538e-07	-1.04145	0.324	1	0.00376566	challenged	Control 2h	wilcox
CAGL0J03212g	7.4822e-07	-1.8817	0.809	1	0.00378001	challenged	Control 2h	wilcox
CAGL0L05390g	7.54798e-07	-0.934142	0.309	1	0.00381324	challenged	Control 2h	wilcox
CAGL0M05929g	7.59264e-07	-0.635989	0.162	0.889	0.0038358	challenged	Control 2h	wilcox
CAGL0F06325g	7.60569e-07	-1.58456	0.824	1	0.00384239	challenged	Control 2h	wilcox
CAGL0A01650g	7.64014e-07	-1.63696	0.706	1	0.0038598	challenged	Control 2h	wilcox
CAGL0M07403g	7.70806e-07	-1.37512	0.735	1	0.00389411	challenged	Control 2h	wilcox
CAGL0L10582g	7.70994e-07	-1.27507	0.574	1	0.00389506	challenged	Control 2h	wilcox
CAGL0J05918g	7.71396e-07	-0.931453	0.647	1	0.00389709	challenged	Control 2h	wilcox
CAGL0L07788g	7.77269e-07	-1.08494	0.5	1	0.00392676	challenged	Control 2h	wilcox
CAGL0L03586g	7.8063e-07	1.33345	1	0	0.00394374	challenged	Control 2h	wilcox
CAGL0M01364g	7.81429e-07	-1.05112	0.397	1	0.00394778	challenged	Control 2h	wilcox
CAGL0M12903g	7.81656e-07	-0.84877	0.309	1	0.00394893	challenged	Control 2h	wilcox
CAGL0K01683g	7.85891e-07	-1.45502	0.735	1	0.00397032	challenged	Control 2h	wilcox
CAGL0F07029g	7.97412e-07	-2.56213	0.794	1	0.00402853	challenged	Control 2h	wilcox
CAGL0K09790g	7.97794e-07	-1.28886	0.706	1	0.00403045	challenged	Control 2h	wilcox
CAGL0M08734g	7.98681e-07	-1.15009	0.5	1	0.00403493	challenged	Control 2h	wilcox
CAGL0B03971g	8.07006e-07	-0.990682	0.368	1	0.004077	challenged	Control 2h	wilcox
CAGL0J01331g	8.13657e-07	-1.54484	0.912	1	0.0041106	challenged	Control 2h	wilcox
CAGL0J08316g	8.23651e-07	-2.16538	0.897	1	0.00416108	challenged	Control 2h	wilcox
CAGL0C03113g	8.2425e-07	-1.51494	0.809	1	0.00416411	challenged	Control 2h	wilcox
CAGL0G00176g	8.30775e-07	-1.06087	0.338	1	0.00419708	challenged	Control 2h	wilcox
CAGL0A03366g	8.40634e-07	-2.01271	0.868	1	0.00424688	challenged	Control 2h	wilcox
CAGL0D06402g	8.4395e-07	-2.16843	0.721	1	0.00426363	challenged	Control 2h	wilcox
CAGL0H03663g	8.44159e-07	-1.1781	0.412	1	0.00426469	challenged	Control 2h	wilcox
CAGL0C02233g	8.45974e-07	-1.8804	0.765	1	0.00427386	challenged	Control 2h	wilcox
CAGL0F04653g	8.51453e-07	-0.98704	0.382	1	0.00430154	challenged	Control 2h	wilcox
CAGL0M00154g	8.52998e-07	-1.23229	0.574	1	0.00430934	challenged	Control 2h	wilcox
CAGL0L00803g	8.56155e-07	-1.77023	0.794	1	0.00432529	challenged	Control 2h	wilcox
CAGL0H05445g	8.56594e-07	-1.50985	0.853	1	0.00432751	challenged	Control 2h	wilcox
CAGL0M05665g	8.58108e-07	-0.962511	0.382	1	0.00433516	challenged	Control 2h	wilcox
CAGL0I05874g	8.62313e-07	-1.55966	0.75	1	0.00435641	challenged	Control 2h	wilcox
CAGL0M13255g	8.6893e-07	-1.02514	0.353	1	0.00438984	challenged	Control 2h	wilcox
CAGL0I07139g	8.71027e-07	-2.36587	0.779	1	0.00440043	challenged	Control 2h	wilcox
CAGL0G02101g	8.72214e-07	-1.83468	0.912	1	0.00440643	challenged	Control 2h	wilcox
CAGL0I02442g	8.75932e-07	-1.18726	0.838	1	0.00442521	challenged	Control 2h	wilcox
CAGL0B02860g	8.76828e-07	-2.02737	0.735	1	0.00442973	challenged	Control 2h	wilcox
CAGL0H04477g	8.78769e-07	1.56739	1	0	0.00443954	challenged	Control 2h	wilcox
CAGL0M02211g	8.80713e-07	-1.45021	0.75	1	0.00444936	challenged	Control 2h	wilcox
CAGL0G03773g	8.93062e-07	-2.19364	0.853	1	0.00451175	challenged	Control 2h	wilcox
CAGL0J02508g	8.94754e-07	-1.3371	0.515	1	0.0045203	challenged	Control 2h	wilcox
CAGL0J09812g	8.96704e-07	-1.95295	0.824	1	0.00453015	challenged	Control 2h	wilcox
CAGL0B03509g	9.04178e-07	-1.55871	0.941	1	0.00456791	challenged	Control 2h	wilcox
CAGL0M00880g	9.06476e-07	-1.68958	0.838	1	0.00457952	challenged	Control 2h	wilcox
CAGL0I00572g	9.0676e-07	-1.00732	0.735	1	0.00458095	challenged	Control 2h	wilcox
CAGL0D01298g	9.07551e-07	-1.70941	0.765	1	0.00458495	challenged	Control 2h	wilcox
CAGL0I01122g	9.07858e-07	-1.60626	0.868	1	0.0045865	challenged	Control 2h	wilcox
CAGL0L01177g	9.15459e-07	-1.04145	0.632	1	0.0046249	challenged	Control 2h	wilcox
CAGL0C04741g	9.15874e-07	-1.2671	0.956	1	0.004627	challenged	Control 2h	wilcox
CAGL0J06380g	9.30241e-07	-1.1996	0.456	1	0.00469958	challenged	Control 2h	wilcox
CAGL0D01958g	9.32111e-07	-1.17499	0.676	1	0.00470902	challenged	Control 2h	wilcox
CAGL0B02475g	9.33973e-07	-1.33353	0.882	1	0.00471843	challenged	Control 2h	wilcox
CAGL0I05236g	9.37049e-07	-1.16062	0.868	1	0.00473397	challenged	Control 2h	wilcox
CAGL0K06853g	9.40532e-07	-1.17031	0.647	1	0.00475157	challenged	Control 2h	wilcox
CAGL0G01804g	9.43769e-07	-1.22905	0.971	1	0.00476792	challenged	Control 2h	wilcox
CAGL0D03058g	9.45183e-07	-0.972461	0.662	1	0.00477506	challenged	Control 2h	wilcox
CAGL0C02453g	9.52346e-07	-0.933671	0.838	1	0.00481125	challenged	Control 2h	wilcox
CAGL0G08063g	9.57455e-07	-1.22619	0.794	1	0.00483706	challenged	Control 2h	wilcox
CAGL0C00275g	9.6104e-07	-1.31092	0.897	1	0.00485517	challenged	Control 2h	wilcox
CAGL0M11000g	9.72376e-07	-3.20252	0.853	1	0.00491244	challenged	Control 2h	wilcox
CAGL0M01804g	9.75387e-07	1.85928	1	0.111	0.00492765	challenged	Control 2h	wilcox
CAGL0L01727g	9.78152e-07	-1.2013	0.912	1	0.00494162	challenged	Control 2h	wilcox
CAGL0I02926g	9.79558e-07	1.75938	1	0	0.00494873	challenged	Control 2h	wilcox
CAGL0H05951g	9.84448e-07	-1.12038	0.559	1	0.00497343	challenged	Control 2h	wilcox
CAGL0B03685g	9.87115e-07	-1.48042	0.985	1	0.00498691	challenged	Control 2h	wilcox
CAGL0J04532g	9.88765e-07	1.55193	1	0	0.00499524	challenged	Control 2h	wilcox
CAGL0L01947g	9.89146e-07	-0.76952	0.294	1	0.00499717	challenged	Control 2h	wilcox
CAGL0K12012g	9.89921e-07	1.52029	1	0	0.00500108	challenged	Control 2h	wilcox
CAGL0I02178g	9.92236e-07	-1.55228	0.926	1	0.00501278	challenged	Control 2h	wilcox
CAGL0L01485g	9.92898e-07	-1.38912	0.956	1	0.00501612	challenged	Control 2h	wilcox
CAGL0L12056g	9.97545e-07	-1.13866	0.956	1	0.0050396	challenged	Control 2h	wilcox
CAGL0F04279g	1.00686e-06	-0.983775	0.882	1	0.00508666	challenged	Control 2h	wilcox
CAGL0F01199g	1.00941e-06	-1.32212	0.941	1	0.00509954	challenged	Control 2h	wilcox
CAGL0I03828g	1.01353e-06	1.50408	1	0.111	0.00512035	challenged	Control 2h	wilcox
CAGL0I01518g	1.01511e-06	-0.911401	0.176	0.889	0.00512836	challenged	Control 2h	wilcox
CAGL0G00924g	1.01581e-06	1.66103	1	0	0.00513187	challenged	Control 2h	wilcox
CAGL0L12914g	1.02038e-06	-2.04922	0.941	1	0.00515494	challenged	Control 2h	wilcox
CAGL0L09933g	1.02227e-06	-1.13724	0.765	1	0.00516453	challenged	Control 2h	wilcox
CAGL0L08162g	1.02581e-06	1.59109	1	0.222	0.0051824	challenged	Control 2h	wilcox
CAGL0I07381g	1.03113e-06	-0.76952	0.294	1	0.00520926	challenged	Control 2h	wilcox
CAGL0M13343g	1.03247e-06	-2.17351	0.941	1	0.00521603	challenged	Control 2h	wilcox
CAGL0I00836g	1.03273e-06	-1.08401	0.647	1	0.00521733	challenged	Control 2h	wilcox
CAGL0L11880g	1.03485e-06	-1.14521	0.897	1	0.00522805	challenged	Control 2h	wilcox
CAGL0L06490g	1.03616e-06	-1.12492	0.721	1	0.00523468	challenged	Control 2h	wilcox
CAGL0I01562g	1.03799e-06	-1.08401	0.412	1	0.00524392	challenged	Control 2h	wilcox
CAGL0L06270g	1.04175e-06	-1.47111	0.985	1	0.0052629	challenged	Control 2h	wilcox
CAGL0M10527g	1.04503e-06	1.9417	1	0	0.00527948	challenged	Control 2h	wilcox
CAGL0H01837g	1.04736e-06	-1.03367	0.603	1	0.00529125	challenged	Control 2h	wilcox
CAGL0C03369g	1.04884e-06	1.6666	1	0	0.00529873	challenged	Control 2h	wilcox
CAGL0C00671g	1.05292e-06	-1.11	0.956	1	0.00531938	challenged	Control 2h	wilcox
CAGL0J08613g	1.05348e-06	-1.15518	0.485	1	0.0053222	challenged	Control 2h	wilcox
CAGL0E03289g	1.06051e-06	1.79665	1	0	0.00535771	challenged	Control 2h	wilcox
CAGL0L06798g	1.0723e-06	-1.57276	0.926	1	0.00541725	challenged	Control 2h	wilcox
CAGL0J03080g	1.0769e-06	-3.42465	0.941	1	0.0054405	challenged	Control 2h	wilcox
CAGL0H06985g	1.07796e-06	1.75175	1	0	0.00544588	challenged	Control 2h	wilcox
CAGL0M03905g	1.08205e-06	2.07576	1	0	0.00546653	challenged	Control 2h	wilcox
CAGL0I07227g	1.08223e-06	-1.41023	0.941	1	0.00546743	challenged	Control 2h	wilcox
CAGL0E06424g	1.08393e-06	-1.34961	0.603	1	0.005476	challenged	Control 2h	wilcox
CAGL0K03795g	1.09135e-06	2.04579	1	0	0.00551348	challenged	Control 2h	wilcox
CAGL0G05830g	1.09147e-06	-1.1034	0.971	1	0.00551411	challenged	Control 2h	wilcox
CAGL0C05247g	1.09186e-06	-0.881824	0.618	1	0.0055161	challenged	Control 2h	wilcox
CAGL0E01837g	1.09544e-06	-1.45764	0.912	1	0.00553414	challenged	Control 2h	wilcox
CAGL0I04818g	1.09711e-06	-0.718876	0.191	0.889	0.0055426	challenged	Control 2h	wilcox
CAGL0M14003g	1.10029e-06	-1.30933	0.691	1	0.00555869	challenged	Control 2h	wilcox
CAGL0K01133g	1.10366e-06	-1.09587	0.721	1	0.00557569	challenged	Control 2h	wilcox
CAGL0M06677g	1.10469e-06	2.0266	1	0	0.00558087	challenged	Control 2h	wilcox
CAGL0C05137g	1.10523e-06	-1.26409	0.985	1	0.00558362	challenged	Control 2h	wilcox
CAGL0M12430g	1.10595e-06	1.86954	1	0	0.00558728	challenged	Control 2h	wilcox
CAGL0G01540g	1.10831e-06	-1.9659	1	1	0.0055992	challenged	Control 2h	wilcox
CAGL0F01463g	1.10886e-06	-2.77621	0.941	1	0.00560196	challenged	Control 2h	wilcox
CAGL0H05665g	1.11307e-06	-1.0598	0.706	1	0.00562325	challenged	Control 2h	wilcox
mt-cox2	1.11323e-06	1.91606	1	0	0.00562403	challenged	Control 2h	wilcox
CAGL0K05709g	1.11508e-06	1.9667	1	0.111	0.00563336	challenged	Control 2h	wilcox
CAGL0G02673g	1.11706e-06	-1.37544	1	1	0.00564341	challenged	Control 2h	wilcox
CAGL0L08932g	1.11761e-06	-2.40014	0.941	1	0.00564618	challenged	Control 2h	wilcox
CAGL0M01760g	1.12109e-06	2.30845	1	0	0.00566376	challenged	Control 2h	wilcox
CAGL0J07612g	1.12252e-06	-1.12434	0.794	1	0.00567098	challenged	Control 2h	wilcox
CAGL0M11154g	1.12275e-06	2.12788	1	0	0.00567211	challenged	Control 2h	wilcox
CAGL0K02893g	1.13143e-06	-1.20933	0.515	1	0.00571599	challenged	Control 2h	wilcox
CAGL0F05329g	1.13196e-06	2.04579	1	0	0.00571866	challenged	Control 2h	wilcox
CAGL0M04829g	1.13474e-06	2.15892	1	0	0.00573269	challenged	Control 2h	wilcox
CAGL0L06028g	1.13602e-06	-0.938709	0.853	1	0.00573917	challenged	Control 2h	wilcox
CAGL0K06303g	1.13641e-06	2.09838	1	0.111	0.00574112	challenged	Control 2h	wilcox
CAGL0D01826g	1.13826e-06	2.17408	1	0	0.0057505	challenged	Control 2h	wilcox
CAGL0C04301g	1.13892e-06	1.97592	1	0.111	0.00575383	challenged	Control 2h	wilcox
CAGL0A04719g	1.14176e-06	-1.22662	0.853	1	0.00576816	challenged	Control 2h	wilcox
CAGL0H04389g	1.14253e-06	-0.822318	0.191	0.889	0.00577208	challenged	Control 2h	wilcox
CAGL0M08552g	1.14946e-06	-1.27905	1	1	0.00580706	challenged	Control 2h	wilcox
CAGL0K00913g	1.14992e-06	-1.09976	0.794	1	0.00580939	challenged	Control 2h	wilcox
CAGL0M01188g	1.15133e-06	1.7584	1	0.444	0.00581653	challenged	Control 2h	wilcox
CAGL0L04774g	1.15133e-06	1.73892	1	0.667	0.00581653	challenged	Control 2h	wilcox
CAGL0F07601g	1.15211e-06	-1.45297	0.971	1	0.00582046	challenged	Control 2h	wilcox
CAGL0E06292g	1.15528e-06	2.22621	1	0	0.00583646	challenged	Control 2h	wilcox
CAGL0J01595g	1.15565e-06	-0.752218	1	1	0.00583836	challenged	Control 2h	wilcox
CAGL0E05500g	1.15772e-06	2.21824	1	0	0.00584882	challenged	Control 2h	wilcox
CAGL0K08294g	1.15856e-06	1.83023	0.985	0	0.00585306	challenged	Control 2h	wilcox
CAGL0C03069g	1.1618e-06	-0.957087	0.824	1	0.00586943	challenged	Control 2h	wilcox
CAGL0E05368g	1.16737e-06	2.06463	1	0	0.00589755	challenged	Control 2h	wilcox
CAGL0M11704g	1.16756e-06	-1.01016	1	1	0.00589851	challenged	Control 2h	wilcox
CAGL0G05588g	1.16831e-06	1.36774	0.985	0	0.0059023	challenged	Control 2h	wilcox
CAGL0F06875g	1.17183e-06	-1.13086	0.588	1	0.00592008	challenged	Control 2h	wilcox
CAGL0I10967g	1.17555e-06	1.59313	1	0.889	0.0059389	challenged	Control 2h	wilcox
CAGL0E03828g	1.17746e-06	1.81717	1	0.333	0.00594855	challenged	Control 2h	wilcox
CAGL0E05874g	1.17785e-06	2.19428	1	0.111	0.00595048	challenged	Control 2h	wilcox
CAGL0L07502g	1.17976e-06	-1.65733	1	1	0.00596015	challenged	Control 2h	wilcox
CAGL0L08044r	1.18182e-06	-1.42223	0.868	1	0.00597054	challenged	Control 2h	wilcox
CAGL0G03091g	1.18225e-06	2.1353	1	0.333	0.00597274	challenged	Control 2h	wilcox
CAGL0H05533g	1.18302e-06	2.19722	1	0.111	0.00597662	challenged	Control 2h	wilcox
CAGL0L10186g	1.18398e-06	-1.52421	1	1	0.00598146	challenged	Control 2h	wilcox
CAGL0L11484g	1.18571e-06	1.46713	1	0.889	0.0059902	challenged	Control 2h	wilcox
CAGL0I01386g	1.19099e-06	-1.20725	0.75	1	0.00601688	challenged	Control 2h	wilcox
CAGL0M12144g	1.194e-06	2.48622	1	0.556	0.0060321	challenged	Control 2h	wilcox
mt-cox1	1.19429e-06	2.04674	1	0.111	0.00603356	challenged	Control 2h	wilcox
CAGL0E04752g	1.19729e-06	1.66459	1	0.778	0.00604873	challenged	Control 2h	wilcox
CAGL0H09020g	1.19862e-06	1.73892	1	0.222	0.00605545	challenged	Control 2h	wilcox
CAGL0E05412g	1.19865e-06	2.47133	1	0	0.00605559	challenged	Control 2h	wilcox
CAGL0G00242g	1.20409e-06	2.44936	1	0.444	0.00608309	challenged	Control 2h	wilcox
CAGL0G02915g	1.20448e-06	-2.03574	1	1	0.00608506	challenged	Control 2h	wilcox
CAGL0F06369g	1.20696e-06	1.802	1	0.556	0.00609758	challenged	Control 2h	wilcox
CAGL0J11770g	1.207e-06	-1.07782	0.544	1	0.00609775	challenged	Control 2h	wilcox
CAGL0E00869g	1.20761e-06	1.81329	1	0.889	0.00610082	challenged	Control 2h	wilcox
CAGL0D00528g	1.20892e-06	1.61839	1	0.778	0.00610748	challenged	Control 2h	wilcox
CAGL0B03487g	1.21093e-06	2.22996	1	0.889	0.00611761	challenged	Control 2h	wilcox
CAGL0K05813g	1.21448e-06	-1.35467	0.868	1	0.00613556	challenged	Control 2h	wilcox
CAGL0H05577g	1.21718e-06	1.96802	1	0.444	0.00614921	challenged	Control 2h	wilcox
CAGL0F08547g	1.22173e-06	1.33392	1	1	0.0061722	challenged	Control 2h	wilcox
CAGL0G03795g	1.22213e-06	1.80455	1	1	0.00617419	challenged	Control 2h	wilcox
CAGL0D00924g	1.22311e-06	2.22621	1	0.111	0.00617916	challenged	Control 2h	wilcox
CAGL0M11616g	1.22529e-06	3.09151	1	0.111	0.00619015	challenged	Control 2h	wilcox
CAGL0K06435g	1.23205e-06	2.33826	1	0.111	0.00622431	challenged	Control 2h	wilcox
CAGL0K11858g	1.23899e-06	-1.35708	1	1	0.00625937	challenged	Control 2h	wilcox
CAGL0C02541g	1.24546e-06	1.71539	1	0.667	0.00629205	challenged	Control 2h	wilcox
CAGL0M11748g	1.24698e-06	-0.891922	0.324	1	0.00629973	challenged	Control 2h	wilcox
CAGL0L00495g	1.25201e-06	1.83828	1	1	0.00632518	challenged	Control 2h	wilcox
CAGL0M11726g	1.25605e-06	-0.676172	1	1	0.00634554	challenged	Control 2h	wilcox
CAGL0F08745g	1.26231e-06	-1.84279	1	1	0.00637721	challenged	Control 2h	wilcox
mt-21S rRNA	1.26495e-06	3.41493	1	0.667	0.00639054	challenged	Control 2h	wilcox
CAGL0A02750g	1.26664e-06	-0.859628	0.985	1	0.00639909	challenged	Control 2h	wilcox
CAGL0G03443g	1.26809e-06	1.85308	1	0.111	0.00640637	challenged	Control 2h	wilcox
CAGL0E05940g	1.26942e-06	3.00488	1	1	0.00641313	challenged	Control 2h	wilcox
CAGL0M07920g	1.27065e-06	1.5566	1	1	0.00641931	challenged	Control 2h	wilcox
CAGL0M12705g	1.29667e-06	-0.963032	0.941	1	0.0065508	challenged	Control 2h	wilcox
CAGL0E06138g	1.29785e-06	1.90239	1	0.222	0.00655675	challenged	Control 2h	wilcox
CAGL0G01782g	1.29932e-06	1.74356	1	0.111	0.00656418	challenged	Control 2h	wilcox
CAGL0E01265g	1.30301e-06	2.01255	1	0.444	0.0065828	challenged	Control 2h	wilcox
CAGL0J02002g	1.3069e-06	-1.06444	0.206	0.889	0.00660247	challenged	Control 2h	wilcox
CAGL0I08833g	1.31099e-06	-1.12847	0.574	1	0.00662312	challenged	Control 2h	wilcox
CAGL0E04312g	1.31302e-06	-0.719989	1	1	0.00663336	challenged	Control 2h	wilcox
CAGL0E04774g	1.31714e-06	1.69939	0.985	0	0.0066542	challenged	Control 2h	wilcox
CAGL0E00451g	1.32906e-06	1.75212	1	0.333	0.0067144	challenged	Control 2h	wilcox
CAGL0L06160g	1.33233e-06	-0.81831	0.265	1	0.00673091	challenged	Control 2h	wilcox
CAGL0K10868g	1.33251e-06	-1.30261	0.765	1	0.00673184	challenged	Control 2h	wilcox
CAGL0I06270g	1.33676e-06	-1.04308	0.794	1	0.0067533	challenged	Control 2h	wilcox
CAGL0I05632g	1.36163e-06	-0.932039	0.485	1	0.00687897	challenged	Control 2h	wilcox
CAGL0I01408g	1.36242e-06	-1.01641	1	1	0.00688296	challenged	Control 2h	wilcox
CAGL0L01353g	1.36396e-06	1.75397	1	0.667	0.00689073	challenged	Control 2h	wilcox
CAGL0K04323g	1.36588e-06	-0.758591	0.235	1	0.00690043	challenged	Control 2h	wilcox
CAGL0I08745g	1.37517e-06	1.6153	1	0.667	0.00694736	challenged	Control 2h	wilcox
CAGL0K12144g	1.38075e-06	1.69858	1	0.111	0.00697553	challenged	Control 2h	wilcox
CAGL0L08580g	1.38294e-06	-1.05798	0.735	1	0.0069866	challenged	Control 2h	wilcox
CAGL0E05346g	1.38367e-06	-1.13989	0.824	1	0.00699032	challenged	Control 2h	wilcox
CAGL0M04807g	1.38666e-06	1.80946	1	0.444	0.00700542	challenged	Control 2h	wilcox
CAGL0J01001g	1.3909e-06	-0.98881	0.397	1	0.00702685	challenged	Control 2h	wilcox
CAGL0J09548g	1.39108e-06	1.58863	0.985	0	0.00702775	challenged	Control 2h	wilcox
CAGL0M07568g	1.3911e-06	-1.06677	0.279	0.889	0.00702784	challenged	Control 2h	wilcox
CAGL0M12991g	1.39471e-06	1.63977	1	0.556	0.00704606	challenged	Control 2h	wilcox
CAGL0L06820g	1.39841e-06	-1.04577	0.75	1	0.00706476	challenged	Control 2h	wilcox
CAGL0D00902g	1.40055e-06	-0.933823	0.368	1	0.00707557	challenged	Control 2h	wilcox
CAGL0E06644g	1.41133e-06	1.8314	1	0.333	0.00713006	challenged	Control 2h	wilcox
CAGL0K12034g	1.41848e-06	-1.11869	0.956	1	0.00716618	challenged	Control 2h	wilcox
CAGL0G01034g	1.41917e-06	1.5008	0.985	0	0.00716967	challenged	Control 2h	wilcox
CAGL0H02783g	1.42056e-06	1.81118	0.985	0	0.00717665	challenged	Control 2h	wilcox
CAGL0E02431g	1.43537e-06	1.64412	0.985	0	0.0072515	challenged	Control 2h	wilcox
CAGL0J08844g	1.43863e-06	1.56124	0.985	0	0.00726796	challenged	Control 2h	wilcox
CAGL0H07535g	1.44299e-06	-1.13927	0.632	1	0.00728996	challenged	Control 2h	wilcox
CAGL0I04862g	1.44517e-06	1.75175	0.985	0	0.00730098	challenged	Control 2h	wilcox
CAGL0C04114g	1.44592e-06	-0.707292	1	1	0.00730481	challenged	Control 2h	wilcox
CAGL0G03355g	1.44774e-06	1.57045	0.985	0	0.00731398	challenged	Control 2h	wilcox
CAGL0F00627g	1.44868e-06	1.5976	0.985	0	0.00731871	challenged	Control 2h	wilcox
CAGL0I02266g	1.45804e-06	1.70669	1	0.222	0.00736603	challenged	Control 2h	wilcox
CAGL0L12276g	1.46959e-06	-0.932973	0.426	1	0.00742436	challenged	Control 2h	wilcox
CAGL0B03531g	1.47003e-06	-0.854678	0.25	1	0.0074266	challenged	Control 2h	wilcox
mt-cyb	1.47393e-06	1.55504	0.985	0	0.00744629	challenged	Control 2h	wilcox
CAGL0H06105g	1.47607e-06	-1.19509	0.926	1	0.00745711	challenged	Control 2h	wilcox
CAGL0I05610g	1.47784e-06	-1.10497	1	1	0.00746605	challenged	Control 2h	wilcox
CAGL0G02805g	1.47827e-06	-0.758591	0.294	1	0.00746824	challenged	Control 2h	wilcox
CAGL0B03399g	1.48108e-06	1.60649	0.985	0	0.0074824	challenged	Control 2h	wilcox
CAGL0I09790g	1.48514e-06	1.77196	0.985	0	0.00750292	challenged	Control 2h	wilcox
CAGL0E01705g	1.49955e-06	-1.00975	0.868	1	0.00757573	challenged	Control 2h	wilcox
CAGL0L01837g	1.5004e-06	-0.872899	0.368	1	0.00758	challenged	Control 2h	wilcox
CAGL0I07271g	1.50062e-06	-1.0581	0.676	1	0.00758112	challenged	Control 2h	wilcox
CAGL0B00484g	1.50753e-06	1.78685	0.985	0	0.00761603	challenged	Control 2h	wilcox
CAGL0K11275g	1.50755e-06	-0.825231	0.353	1	0.00761614	challenged	Control 2h	wilcox
CAGL0E02607g	1.52151e-06	-0.884062	0.353	1	0.00768668	challenged	Control 2h	wilcox
CAGL0E01155g	1.52261e-06	1.72591	0.985	0	0.00769222	challenged	Control 2h	wilcox
CAGL0C03597g	1.53856e-06	-0.866975	0.985	1	0.00777279	challenged	Control 2h	wilcox
CAGL0M05951g	1.54017e-06	-1.12727	0.265	0.889	0.00778095	challenged	Control 2h	wilcox
CAGL0K10780g	1.55017e-06	1.83728	0.985	0	0.00783148	challenged	Control 2h	wilcox
CAGL0G07183g1	1.5534e-06	1.69669	0.985	0	0.00784778	challenged	Control 2h	wilcox
CAGL0E03542g	1.58143e-06	2.00307	0.985	0	0.00798939	challenged	Control 2h	wilcox
CAGL0M06655g	1.60222e-06	1.59032	1	0.444	0.00809442	challenged	Control 2h	wilcox
CAGL0K01639g	1.60648e-06	-0.623566	0.176	0.889	0.00811596	challenged	Control 2h	wilcox
CAGL0M12837g	1.60784e-06	-1.09552	0.618	1	0.00812278	challenged	Control 2h	wilcox
CAGL0M00990g	1.61835e-06	1.85123	0.985	0	0.00817589	challenged	Control 2h	wilcox
CAGL0H05819g	1.62636e-06	-0.587199	0.206	1	0.00821637	challenged	Control 2h	wilcox
CAGL0E05434g	1.63435e-06	2.03816	0.985	0	0.00825674	challenged	Control 2h	wilcox
CAGL0L11154g	1.64119e-06	1.49423	1	0.444	0.00829129	challenged	Control 2h	wilcox
CAGL0L06424g	1.64189e-06	-0.517939	1	1	0.00829485	challenged	Control 2h	wilcox
CAGL0J07370g	1.64756e-06	1.5008	0.971	0	0.00832349	challenged	Control 2h	wilcox
CAGL0K01595g	1.66221e-06	-1.03522	0.735	1	0.00839748	challenged	Control 2h	wilcox
CAGL0J06468g	1.66828e-06	-0.953524	0.382	1	0.00842815	challenged	Control 2h	wilcox
CAGL0F04301g	1.67137e-06	1.4224	0.971	0	0.00844376	challenged	Control 2h	wilcox
CAGL0D02090g	1.67838e-06	1.43181	1	1	0.00847917	challenged	Control 2h	wilcox
CAGL0A01914g	1.6811e-06	2.01276	0.985	0.111	0.00849294	challenged	Control 2h	wilcox
CAGL0L07744g	1.68115e-06	-0.978159	0.603	1	0.00849319	challenged	Control 2h	wilcox
CAGL0K02409g	1.69227e-06	-0.855352	0.441	1	0.00854933	challenged	Control 2h	wilcox
CAGL0F04191g	1.69883e-06	-1.06444	0.75	1	0.00858247	challenged	Control 2h	wilcox
CAGL0D05192g	1.70029e-06	-1.17195	0.412	1	0.00858987	challenged	Control 2h	wilcox
CAGL0K05555g	1.7299e-06	1.4224	0.971	0	0.00873948	challenged	Control 2h	wilcox
CAGL0J05302g	1.73328e-06	-0.835117	0.559	1	0.00875655	challenged	Control 2h	wilcox
CAGL0B03553g	1.74184e-06	1.5302	0.985	0.111	0.00879979	challenged	Control 2h	wilcox
CAGL0J11352g	1.77132e-06	1.37223	0.985	0.111	0.0089487	challenged	Control 2h	wilcox
CAGL0G06050g	1.78423e-06	-1.34156	0.706	1	0.00901394	challenged	Control 2h	wilcox
CAGL0D01980g	1.78978e-06	-0.787539	0.471	1	0.00904197	challenged	Control 2h	wilcox
CAGL0L12870g	1.8095e-06	1.10135	1	1	0.00914162	challenged	Control 2h	wilcox
CAGL0D01265g	1.8183e-06	-1.29368	1	1	0.00918604	challenged	Control 2h	wilcox
CAGL0K10978g	1.8253e-06	-0.749317	0.382	1	0.00922144	challenged	Control 2h	wilcox
CAGL0E00781g	1.83464e-06	1.9956	0.985	0.222	0.00926861	challenged	Control 2h	wilcox
CAGL0K02079g	1.84046e-06	-0.985663	0.735	1	0.00929802	challenged	Control 2h	wilcox
CAGL0D05324g	1.84117e-06	1.38629	0.971	0	0.00930161	challenged	Control 2h	wilcox
CAGL0G09955g	1.84547e-06	-0.866512	0.75	1	0.00932332	challenged	Control 2h	wilcox
CAGL0K09724g	1.85949e-06	1.15889	1	1	0.00939416	challenged	Control 2h	wilcox
CAGL0F02893g	1.8689e-06	-0.76952	0.206	0.889	0.00944167	challenged	Control 2h	wilcox
CAGL0L04312g	1.89448e-06	-0.958009	0.926	1	0.00957089	challenged	Control 2h	wilcox
CAGL0H06391g	1.91345e-06	1.55845	0.985	0.111	0.00966677	challenged	Control 2h	wilcox
CAGL0K08514g	1.93505e-06	1.73192	0.985	0.111	0.00977588	challenged	Control 2h	wilcox
CAGL0L10758g	1.93609e-06	1.46407	0.971	0	0.00978114	challenged	Control 2h	wilcox
CAGL0E02255g	1.95423e-06	1.713	0.985	0.111	0.00987276	challenged	Control 2h	wilcox
CAGL0L09713g	1.95533e-06	-1.06812	0.618	1	0.00987832	challenged	Control 2h	wilcox
CAGL0F00517g	1.98486e-06	-0.878414	0.471	1	0.0100275	challenged	Control 2h	wilcox
CAGL0J05610g	1.98647e-06	1.67339	0.985	0.222	0.0100356	challenged	Control 2h	wilcox
CAGL0H08844g	2.00546e-06	-1.21135	0.441	1	0.0101316	challenged	Control 2h	wilcox
CAGL0J00825g	2.0224e-06	-1.03833	0.426	1	0.0102172	challenged	Control 2h	wilcox
CAGL0E00847g	2.02722e-06	1.59109	0.985	0.222	0.0102415	challenged	Control 2h	wilcox
CAGL0K04719g	2.03647e-06	-1.10874	0.779	1	0.0102882	challenged	Control 2h	wilcox
CAGL0D00506g	2.04071e-06	-0.83444	0.176	0.889	0.0103097	challenged	Control 2h	wilcox
CAGL0A04301g	2.04258e-06	-0.757686	0.191	0.889	0.0103191	challenged	Control 2h	wilcox
CAGL0E03454g	2.04846e-06	1.64128	0.985	0.444	0.0103488	challenged	Control 2h	wilcox
CAGL0E00649g	2.06376e-06	-1.06918	0.706	1	0.0104261	challenged	Control 2h	wilcox
CAGL0K10824g	2.06414e-06	-1.09802	0.559	1	0.010428	challenged	Control 2h	wilcox
CAGL0L11638g	2.07319e-06	1.63556	0.971	0	0.0104738	challenged	Control 2h	wilcox
CAGL0D05258g	2.07972e-06	1.65542	0.971	0	0.0105067	challenged	Control 2h	wilcox
CAGL0B02211g	2.09906e-06	1.56124	0.971	0	0.0106044	challenged	Control 2h	wilcox
CAGL0H02805g	2.10202e-06	1.64979	0.971	0	0.0106194	challenged	Control 2h	wilcox
CAGL0M11484g	2.10425e-06	1.5235	1	0.222	0.0106306	challenged	Control 2h	wilcox
CAGL0L02871g	2.1232e-06	1.69939	0.971	0	0.0107264	challenged	Control 2h	wilcox
CAGL0G08129g	2.13018e-06	1.57351	0.971	0	0.0107617	challenged	Control 2h	wilcox
CAGL0H03377g	2.1516e-06	1.71274	0.971	0	0.0108699	challenged	Control 2h	wilcox
CAGL0G08756g	2.159e-06	1.48926	0.985	0.111	0.0109073	challenged	Control 2h	wilcox
CAGL0K05357g	2.16879e-06	-0.941924	0.985	1	0.0109567	challenged	Control 2h	wilcox
CAGL0F08503g	2.17461e-06	-0.76952	0.176	0.889	0.0109861	challenged	Control 2h	wilcox
CAGL0H01309g	2.17768e-06	-0.884062	0.338	1	0.0110016	challenged	Control 2h	wilcox
CAGL0I04004g	2.18253e-06	-1.19868	0.618	1	0.0110261	challenged	Control 2h	wilcox
CAGL0K08140g	2.18698e-06	-0.814868	0.324	1	0.0110486	challenged	Control 2h	wilcox
CAGL0I07843g	2.20285e-06	-0.63718	1	1	0.0111288	challenged	Control 2h	wilcox
CAGL0K05995g	2.21622e-06	1.45455	1	0.444	0.0111963	challenged	Control 2h	wilcox
CAGL0G02497g	2.2309e-06	1.30865	1	0.889	0.0112705	challenged	Control 2h	wilcox
CAGL0I06182g	2.24574e-06	-1.1661	0.441	1	0.0113455	challenged	Control 2h	wilcox
CAGL0B05049g	2.25297e-06	1.5449	0.985	0.333	0.011382	challenged	Control 2h	wilcox
CAGL0A02299g	2.2756e-06	-0.931639	0.544	1	0.0114963	challenged	Control 2h	wilcox
CAGL0D06600g	2.28528e-06	-1.07992	0.618	1	0.0115452	challenged	Control 2h	wilcox
CAGL0A00451g	2.30232e-06	1.42915	1	0.222	0.0116313	challenged	Control 2h	wilcox
CAGL0L09251g	2.34477e-06	-0.932973	0.412	1	0.0118458	challenged	Control 2h	wilcox
CAGL0H07007g	2.34705e-06	-0.811378	0.985	1	0.0118573	challenged	Control 2h	wilcox
CAGL0K12694g	2.34967e-06	-0.805013	0.956	1	0.0118705	challenged	Control 2h	wilcox
CAGL0L10780g	2.35984e-06	1.41773	1	0.444	0.0119219	challenged	Control 2h	wilcox
CAGL0H03685g	2.36823e-06	1.60586	1	0.222	0.0119643	challenged	Control 2h	wilcox
CAGL0M09999g	2.37225e-06	1.38403	1	0.444	0.0119846	challenged	Control 2h	wilcox
CAGL0J11066g	2.41807e-06	1.25696	0.956	0	0.0122161	challenged	Control 2h	wilcox
CAGL0M03773g	2.45244e-06	1.67158	0.971	0.111	0.0123897	challenged	Control 2h	wilcox
CAGL0I04906g	2.47556e-06	-1.03743	0.735	1	0.0125065	challenged	Control 2h	wilcox
CAGL0J04048g	2.47803e-06	-1.09239	0.779	1	0.012519	challenged	Control 2h	wilcox
CAGL0I06963g	2.4866e-06	-0.80726	0.309	1	0.0125623	challenged	Control 2h	wilcox
CAGL0C02563g	2.50522e-06	1.31388	0.956	0	0.0126564	challenged	Control 2h	wilcox
CAGL0D05742g	2.52331e-06	-0.969762	0.353	1	0.0127478	challenged	Control 2h	wilcox
CAGL0M09185g	2.52344e-06	-0.992664	0.544	1	0.0127484	challenged	Control 2h	wilcox
CAGL0M12595g	2.5271e-06	-0.890054	0.5	1	0.0127669	challenged	Control 2h	wilcox
CAGL0H05379g	2.53604e-06	1.27766	0.956	0	0.0128121	challenged	Control 2h	wilcox
CAGL0D05874g	2.55077e-06	1.32957	0.956	0	0.0128865	challenged	Control 2h	wilcox
CAGL0E04422g	2.57564e-06	-0.869604	0.324	1	0.0130121	challenged	Control 2h	wilcox
CAGL0I06160g	2.60373e-06	1.51868	1	0.333	0.013154	challenged	Control 2h	wilcox
CAGL0J11682g	2.60449e-06	1.42046	0.985	0.222	0.0131579	challenged	Control 2h	wilcox
CAGL0C02343g	2.63693e-06	1.41885	0.956	0	0.0133218	challenged	Control 2h	wilcox
CAGL0K08866g	2.66873e-06	-0.90014	0.985	1	0.0134824	challenged	Control 2h	wilcox
CAGL0G03883g	2.69191e-06	1.09909	1	1	0.0135995	challenged	Control 2h	wilcox
CAGL0M10956g	2.69769e-06	-0.831556	0.588	1	0.0136287	challenged	Control 2h	wilcox
CAGL0M07722g	2.71039e-06	1.39749	1	0.556	0.0136929	challenged	Control 2h	wilcox
CAGL0F07007g	2.71198e-06	-0.962511	0.338	1	0.0137009	challenged	Control 2h	wilcox
CAGL0J09614g	2.72361e-06	1.48027	0.971	0.111	0.0137597	challenged	Control 2h	wilcox
CAGL0L12188g	2.73996e-06	1.51245	0.985	0.556	0.0138423	challenged	Control 2h	wilcox
CAGL0B00330g	2.74156e-06	1.70742	0.956	0	0.0138504	challenged	Control 2h	wilcox
CAGL0M00198g	2.74499e-06	1.43035	0.985	0.333	0.0138677	challenged	Control 2h	wilcox
CAGL0I06292g	2.74535e-06	-0.825231	0.294	1	0.0138695	challenged	Control 2h	wilcox
CAGL0J11462g	2.74671e-06	1.57503	0.971	0.111	0.0138764	challenged	Control 2h	wilcox
CAGL0A01067g	2.75472e-06	1.38629	0.956	0	0.0139168	challenged	Control 2h	wilcox
CAGL0I01100g	2.7818e-06	-1.01626	0.529	1	0.0140537	challenged	Control 2h	wilcox
CAGL0G07843g	2.78376e-06	1.46747	0.956	0	0.0140636	challenged	Control 2h	wilcox
CAGL0K07766g	2.78383e-06	1.1723	1	0.667	0.0140639	challenged	Control 2h	wilcox
CAGL0A03883g	2.79056e-06	-1.02117	0.765	1	0.0140979	challenged	Control 2h	wilcox
CAGL0K07315g	2.80088e-06	-0.933823	0.309	1	0.0141501	challenged	Control 2h	wilcox
CAGL0A02574g	2.82613e-06	-0.960171	0.912	1	0.0142776	challenged	Control 2h	wilcox
CAGL0J08030g	2.8278e-06	1.56124	0.956	0	0.0142861	challenged	Control 2h	wilcox
CAGL0M07381g	2.82911e-06	-0.845709	0.544	1	0.0142926	challenged	Control 2h	wilcox
CAGL0I08151g	2.86865e-06	-0.572273	0.176	0.889	0.0144924	challenged	Control 2h	wilcox
CAGL0L06666g	2.8716e-06	-0.660086	0.176	0.889	0.0145073	challenged	Control 2h	wilcox
CAGL0E01111g	2.87439e-06	1.58525	1	0.444	0.0145214	challenged	Control 2h	wilcox
CAGL0K01045g	2.88299e-06	1.85722	0.971	0.111	0.0145649	challenged	Control 2h	wilcox
CAGL0J09064g	2.89495e-06	1.53306	0.956	0	0.0146253	challenged	Control 2h	wilcox
CAGL0F02079g	2.89938e-06	1.57958	0.956	0	0.0146477	challenged	Control 2h	wilcox
CAGL0K04037g	2.92618e-06	1.03538	1	0.778	0.0147831	challenged	Control 2h	wilcox
CAGL0K03861g	2.9364e-06	1.53623	0.956	0	0.0148347	challenged	Control 2h	wilcox
CAGL0L05170g	2.94718e-06	1.49092	0.956	0	0.0148891	challenged	Control 2h	wilcox
CAGL0A00495g	2.97698e-06	1.57351	0.956	0	0.0150397	challenged	Control 2h	wilcox
CAGL0J05412g	2.99404e-06	1.22291	0.941	0	0.0151259	challenged	Control 2h	wilcox
CAGL0K12892g	2.99517e-06	1.57045	0.956	0	0.0151316	challenged	Control 2h	wilcox
CAGL0J01848g	3.02078e-06	1.55193	0.956	0	0.015261	challenged	Control 2h	wilcox
CAGL0L12672g	3.03043e-06	1.6153	0.956	0	0.0153097	challenged	Control 2h	wilcox
CAGL0G02651g	3.10552e-06	-0.705669	0.353	1	0.0156891	challenged	Control 2h	wilcox
CAGL0H04895g	3.11775e-06	-0.710097	0.147	0.778	0.0157509	challenged	Control 2h	wilcox
CAGL0G05896g	3.11846e-06	-0.90014	0.206	0.889	0.0157544	challenged	Control 2h	wilcox
CAGL0D04048g	3.17276e-06	-0.81519	0.412	1	0.0160288	challenged	Control 2h	wilcox
CAGL0M06083g	3.19624e-06	1.40451	0.985	0.556	0.0161474	challenged	Control 2h	wilcox
CAGL0E02893g	3.21907e-06	1.35871	0.971	0.111	0.0162627	challenged	Control 2h	wilcox
CAGL0J08415g	3.2799e-06	-0.907922	0.559	1	0.01657	challenged	Control 2h	wilcox
CAGL0F05863g	3.29319e-06	-1.03064	0.809	1	0.0166372	challenged	Control 2h	wilcox
CAGL0C02365g	3.30039e-06	-1.23102	0.838	1	0.0166736	challenged	Control 2h	wilcox
CAGL0B04565g	3.30071e-06	-0.806947	0.5	1	0.0166752	challenged	Control 2h	wilcox
CAGL0E05654g	3.30609e-06	-0.97449	0.882	1	0.0167024	challenged	Control 2h	wilcox
CAGL0B04059g	3.31879e-06	-1.07167	0.691	1	0.0167665	challenged	Control 2h	wilcox
CAGL0I10901g	3.36088e-06	1.41492	0.971	0.111	0.0169792	challenged	Control 2h	wilcox
CAGL0J01507g	3.37557e-06	1.25486	0.971	0.111	0.0170534	challenged	Control 2h	wilcox
CAGL0H06567g	3.41624e-06	1.32176	0.941	0	0.0172589	challenged	Control 2h	wilcox
CAGL0B04323g	3.45871e-06	-0.987387	0.618	1	0.0174734	challenged	Control 2h	wilcox
CAGL0D05016g	3.51382e-06	1.26529	0.941	0	0.0177518	challenged	Control 2h	wilcox
CAGL0M01826g	3.52301e-06	1.33461	0.971	0.111	0.0177982	challenged	Control 2h	wilcox
CAGL0K07744g	3.53352e-06	-0.907922	0.559	1	0.0178513	challenged	Control 2h	wilcox
CAGL0L04950g	3.53372e-06	1.24855	0.941	0	0.0178523	challenged	Control 2h	wilcox
CAGL0L04246g	3.54127e-06	1.28988	0.941	0	0.0178905	challenged	Control 2h	wilcox
CAGL0F02849g	3.56781e-06	1.40089	0.941	0	0.0180246	challenged	Control 2h	wilcox
CAGL0L03179g	3.574e-06	-1.02492	0.5	1	0.0180558	challenged	Control 2h	wilcox
CAGL0I08283g	3.57824e-06	-0.997779	0.5	1	0.0180773	challenged	Control 2h	wilcox
CAGL0H08998g	3.58134e-06	-0.836659	0.456	1	0.018093	challenged	Control 2h	wilcox
CAGL0A03212g	3.63599e-06	-0.760041	0.426	1	0.018369	challenged	Control 2h	wilcox
CAGL0H05071g	3.64454e-06	1.34117	0.941	0	0.0184122	challenged	Control 2h	wilcox
CAGL0K03663g	3.72895e-06	0.810324	1	1	0.0188387	challenged	Control 2h	wilcox
CAGL0M02409g	3.73051e-06	1.31388	0.941	0	0.0188465	challenged	Control 2h	wilcox
CAGL0D01276g	3.7455e-06	-0.868611	0.735	1	0.0189223	challenged	Control 2h	wilcox
CAGL0C00297g	3.75934e-06	1.44345	0.941	0	0.0189922	challenged	Control 2h	wilcox
CAGL0M06875g	3.78635e-06	-0.635989	0.25	1	0.0191287	challenged	Control 2h	wilcox
CAGL0J04158g	3.80596e-06	-0.956106	0.926	1	0.0192277	challenged	Control 2h	wilcox
CAGL0G02717g	3.81607e-06	-1.00909	0.662	1	0.0192788	challenged	Control 2h	wilcox
CAGL0M02937g	3.81802e-06	-0.882122	0.721	1	0.0192886	challenged	Control 2h	wilcox
CAGL0F00671g	3.8287e-06	1.37119	0.985	0.222	0.0193426	challenged	Control 2h	wilcox
CAGL0E01177g	3.83285e-06	-0.560849	1	1	0.0193636	challenged	Control 2h	wilcox
CAGL0I03102g	3.86991e-06	1.33635	0.985	0.333	0.0195508	challenged	Control 2h	wilcox
CAGL0D03124g	3.90337e-06	1.38629	0.941	0	0.0197198	challenged	Control 2h	wilcox
CAGL0E00517g	3.91567e-06	1.39726	0.941	0	0.019782	challenged	Control 2h	wilcox
CAGL0E05588g	3.93624e-06	1.37148	0.941	0	0.0198859	challenged	Control 2h	wilcox
mt-15S rRNA	3.97588e-06	1.47759	0.941	0	0.0200861	challenged	Control 2h	wilcox
CAGL0G07623g	3.99902e-06	-1.00574	0.603	1	0.0202031	challenged	Control 2h	wilcox
CAGL0K09614g	4.00686e-06	1.49423	0.941	0	0.0202427	challenged	Control 2h	wilcox
CAGL0A01001g	4.02614e-06	-0.855848	0.515	1	0.02034	challenged	Control 2h	wilcox
CAGL0J00187g	4.04392e-06	-0.84115	0.353	1	0.0204299	challenged	Control 2h	wilcox
CAGL0G09383g	4.05471e-06	-0.502457	1	1	0.0204844	challenged	Control 2h	wilcox
CAGL0M00638g	4.05909e-06	1.30634	0.956	0.111	0.0205065	challenged	Control 2h	wilcox
CAGL0E05324g	4.20009e-06	1.21061	0.985	0.556	0.0212189	challenged	Control 2h	wilcox
CAGL0K02453g	4.21815e-06	1.47422	0.941	0	0.0213101	challenged	Control 2h	wilcox
CAGL0K06699g	4.27161e-06	-0.753772	0.324	1	0.0215802	challenged	Control 2h	wilcox
CAGL0H05423g	4.2773e-06	-0.682509	0.206	0.889	0.0216089	challenged	Control 2h	wilcox
CAGL0B02838g	4.30408e-06	-0.995867	0.794	1	0.0217442	challenged	Control 2h	wilcox
CAGL0D05280g	4.30481e-06	-0.872378	0.485	1	0.0217479	challenged	Control 2h	wilcox
CAGL0K07832g	4.37434e-06	-0.385337	1	1	0.0220992	challenged	Control 2h	wilcox
CAGL0M00462g	4.38576e-06	1.26209	1	0.333	0.0221569	challenged	Control 2h	wilcox
CAGL0M04697g	4.44156e-06	-0.587199	0.176	0.889	0.0224388	challenged	Control 2h	wilcox
CAGL0B03619g	4.44895e-06	-0.804407	0.794	1	0.0224761	challenged	Control 2h	wilcox
CAGL0G01122g	4.44979e-06	-0.963085	0.809	1	0.0224803	challenged	Control 2h	wilcox
CAGL0J05324g	4.48094e-06	-0.787539	0.441	1	0.0226377	challenged	Control 2h	wilcox
CAGL0I06457g	4.4828e-06	-1.10135	0.412	1	0.0226471	challenged	Control 2h	wilcox
CAGL0L11946g	4.5126e-06	1.20544	0.926	0	0.0227977	challenged	Control 2h	wilcox
CAGL0G10131g	4.60258e-06	-0.967346	0.441	1	0.0232522	challenged	Control 2h	wilcox
CAGL0A04015g	4.61474e-06	1.1985	1	0.667	0.0233137	challenged	Control 2h	wilcox
CAGL0L08822g	4.62632e-06	1.26497	0.985	0.333	0.0233722	challenged	Control 2h	wilcox
CAGL0M02629g	4.68971e-06	-0.750399	0.926	1	0.0236924	challenged	Control 2h	wilcox
CAGL0C01705g	4.70905e-06	0.88855	1	1	0.0237901	challenged	Control 2h	wilcox
CAGL0L11902g	4.74676e-06	-0.862113	0.882	1	0.0239806	challenged	Control 2h	wilcox
CAGL0E02805g	4.7705e-06	1.56678	0.956	0.111	0.0241006	challenged	Control 2h	wilcox
CAGL0C05269g	4.77167e-06	-0.884062	0.397	1	0.0241065	challenged	Control 2h	wilcox
CAGL0J06952g	4.78158e-06	-0.726503	0.294	1	0.0241566	challenged	Control 2h	wilcox
CAGL0F09185g	4.80865e-06	-0.82458	0.382	1	0.0242933	challenged	Control 2h	wilcox
CAGL0G01474g	4.86651e-06	-0.716031	0.338	1	0.0245856	challenged	Control 2h	wilcox
CAGL0C01683g	4.88556e-06	1.49026	1	0.556	0.0246819	challenged	Control 2h	wilcox
CAGL0I02574g	4.89137e-06	1.39544	0.985	0.444	0.0247112	challenged	Control 2h	wilcox
CAGL0A03872g	4.89268e-06	-0.790139	0.485	1	0.0247178	challenged	Control 2h	wilcox
CAGL0L03113g	4.89374e-06	-0.451066	0.118	0.778	0.0247232	challenged	Control 2h	wilcox
CAGL0L05654g	4.91049e-06	1.31639	0.971	0.222	0.0248078	challenged	Control 2h	wilcox
CAGL0D06622g	4.95384e-06	1.24432	0.926	0	0.0250268	challenged	Control 2h	wilcox
CAGL0H08195g	4.99413e-06	0.756933	1	1	0.0252303	challenged	Control 2h	wilcox
mt-atp6	4.99437e-06	1.26113	0.926	0	0.0252316	challenged	Control 2h	wilcox
CAGL0F07315g	5.02427e-06	-0.745188	0.382	1	0.0253826	challenged	Control 2h	wilcox
CAGL0M12727g	5.08194e-06	-0.932721	0.426	1	0.0256739	challenged	Control 2h	wilcox
CAGL0B04169g	5.08674e-06	1.31783	0.926	0	0.0256982	challenged	Control 2h	wilcox
CAGL0K11770g	5.10252e-06	1.25696	0.926	0	0.025778	challenged	Control 2h	wilcox
CAGL0M03531g	5.11946e-06	1.24538	0.985	0.222	0.0258635	challenged	Control 2h	wilcox
CAGL0I01056g	5.1274e-06	1.36022	0.926	0	0.0259036	challenged	Control 2h	wilcox
CAGL0M00770g	5.16399e-06	1.33435	0.985	0.444	0.0260885	challenged	Control 2h	wilcox
CAGL0L03564g	5.19049e-06	-0.670674	0.206	0.889	0.0262224	challenged	Control 2h	wilcox
CAGL0A00363g	5.20837e-06	-0.896272	0.912	1	0.0263127	challenged	Control 2h	wilcox
CAGL0I06358g	5.25987e-06	1.43202	0.956	0.222	0.0265729	challenged	Control 2h	wilcox
CAGL0C00759g	5.28343e-06	1.35644	0.926	0	0.0266919	challenged	Control 2h	wilcox
CAGL0C03223g	5.32467e-06	-1.09494	0.324	0.889	0.0269002	challenged	Control 2h	wilcox
CAGL0H04301g	5.33432e-06	-0.892899	0.368	1	0.026949	challenged	Control 2h	wilcox
CAGL0H09350g	5.35584e-06	1.39362	0.926	0	0.0270577	challenged	Control 2h	wilcox
CAGL0G01100g	5.36151e-06	-0.792335	0.574	1	0.0270864	challenged	Control 2h	wilcox
CAGL0J10890g	5.4805e-06	1.14647	0.912	0	0.0276875	challenged	Control 2h	wilcox
CAGL0M01650g	5.52014e-06	-1.04357	0.75	1	0.0278878	challenged	Control 2h	wilcox
CAGL0J00847g	5.59189e-06	-0.670278	1	1	0.0282502	challenged	Control 2h	wilcox
CAGL0L02167g	5.67871e-06	-1.05627	0.515	1	0.0286888	challenged	Control 2h	wilcox
CAGL0J03780g	5.81926e-06	1.36211	0.956	0.333	0.0293989	challenged	Control 2h	wilcox
CAGL0M05973g	5.82614e-06	1.15055	0.985	0.556	0.0294336	challenged	Control 2h	wilcox
CAGL0A02090g	5.9657e-06	1.38496	0.956	0.222	0.0301387	challenged	Control 2h	wilcox
CAGL0G07491g	5.96617e-06	-0.804887	0.544	1	0.0301411	challenged	Control 2h	wilcox
CAGL0E02695g	6.02967e-06	1.66158	0.941	0.111	0.0304619	challenged	Control 2h	wilcox
CAGL0G03861g	6.04463e-06	-0.490807	0.088	0.667	0.0305375	challenged	Control 2h	wilcox
CAGL0H03707g	6.0575e-06	1.01439	1	1	0.0306025	challenged	Control 2h	wilcox
CAGL0B02794g	6.05761e-06	-0.932973	0.397	1	0.030603	challenged	Control 2h	wilcox
CAGL0L09152g	6.06482e-06	-0.783089	0.794	1	0.0306395	challenged	Control 2h	wilcox
CAGL0K09834g	6.09014e-06	1.32469	0.971	0.222	0.0307674	challenged	Control 2h	wilcox
CAGL0J10780g	6.31945e-06	1.23581	0.912	0	0.0319258	challenged	Control 2h	wilcox
CAGL0G08195g	6.47703e-06	-0.804887	0.559	1	0.0327219	challenged	Control 2h	wilcox
CAGL0D00484g	6.48546e-06	-0.923671	0.559	1	0.0327646	challenged	Control 2h	wilcox
CAGL0J01914g	6.48752e-06	-0.700527	0.397	1	0.032775	challenged	Control 2h	wilcox
CAGL0D03674g	6.59157e-06	1.30992	0.912	0	0.0333006	challenged	Control 2h	wilcox
CAGL0K08844g	6.62041e-06	-0.910157	0.706	1	0.0334463	challenged	Control 2h	wilcox
CAGL0L10120g	6.63094e-06	1.22291	0.912	0	0.0334995	challenged	Control 2h	wilcox
CAGL0F01815g	6.63289e-06	1.43775	0.956	0.222	0.0335094	challenged	Control 2h	wilcox
CAGL0K04741g	6.65621e-06	1.28093	0.941	0.111	0.0336272	challenged	Control 2h	wilcox
CAGL0F07491g	6.66606e-06	-0.774697	0.956	1	0.0336769	challenged	Control 2h	wilcox
CAGL0F05335g	6.67548e-06	1.23965	0.941	0.111	0.0337245	challenged	Control 2h	wilcox
CAGL0M05379g	6.68055e-06	-0.757686	0.221	0.889	0.0337501	challenged	Control 2h	wilcox
CAGL0K01837g	6.69453e-06	-0.960712	0.691	1	0.0338208	challenged	Control 2h	wilcox
CAGL0L09581g	6.70862e-06	1.44032	0.941	0.111	0.033892	challenged	Control 2h	wilcox
CAGL0H01611g	6.91542e-06	-0.890881	0.574	1	0.0349367	challenged	Control 2h	wilcox
CAGL0K02519g	6.97121e-06	-0.972461	0.485	1	0.0352186	challenged	Control 2h	wilcox
CAGL0J01265g	7.01364e-06	1.12617	0.941	0.111	0.0354329	challenged	Control 2h	wilcox
CAGL0E03476g	7.03549e-06	1.21172	1	0.667	0.0355433	challenged	Control 2h	wilcox
CAGL0F04565g	7.06833e-06	-0.697864	0.309	1	0.0357092	challenged	Control 2h	wilcox
CAGL0I09350g	7.14198e-06	1.23581	0.912	0	0.0360813	challenged	Control 2h	wilcox
CAGL0E03069g	7.1984e-06	1.29795	0.912	0	0.0363663	challenged	Control 2h	wilcox
CAGL0H06457g	7.20692e-06	1.18562	0.956	0.222	0.0364094	challenged	Control 2h	wilcox
CAGL0J07678g	7.22105e-06	1.30634	0.941	0.111	0.0364807	challenged	Control 2h	wilcox
CAGL0F01155g	7.24343e-06	1.18856	0.926	0.111	0.0365938	challenged	Control 2h	wilcox
CAGL0F02827g	7.26242e-06	-0.647965	0.191	0.889	0.0366897	challenged	Control 2h	wilcox
CAGL0L03520g	7.26866e-06	1.26943	0.912	0	0.0367212	challenged	Control 2h	wilcox
CAGL0F07931g	7.3667e-06	-0.898353	0.515	1	0.0372166	challenged	Control 2h	wilcox
CAGL0E03113g	7.40802e-06	-0.609385	1	1	0.0374253	challenged	Control 2h	wilcox
CAGL0F04741g	7.49801e-06	-0.917517	0.676	1	0.0378799	challenged	Control 2h	wilcox
CAGL0E05390g	7.49873e-06	1.28175	0.912	0	0.0378836	challenged	Control 2h	wilcox
CAGL0C01325g	7.53781e-06	-0.83352	0.676	1	0.038081	challenged	Control 2h	wilcox
CAGL0L10538g	7.56086e-06	-0.956461	0.279	0.889	0.0381975	challenged	Control 2h	wilcox
CAGL0A03784g	7.57956e-06	-0.597274	0.147	0.778	0.0382919	challenged	Control 2h	wilcox
CAGL0M00352g	7.6963e-06	1.258	0.985	0.222	0.0388817	challenged	Control 2h	wilcox
CAGL0K09922g	7.72378e-06	1.38261	0.912	0	0.0390205	challenged	Control 2h	wilcox
CAGL0A04213g	7.78171e-06	1.39726	0.912	0	0.0393132	challenged	Control 2h	wilcox
CAGL0B03663g	7.82542e-06	-1.01068	0.662	1	0.039534	challenged	Control 2h	wilcox
CAGL0E02409g	7.84441e-06	1.38629	0.912	0	0.03963	challenged	Control 2h	wilcox
CAGL0A04345g	8.00495e-06	-0.799877	0.676	1	0.040441	challenged	Control 2h	wilcox
CAGL0I09614g	8.01694e-06	1.27355	0.941	0.111	0.0405016	challenged	Control 2h	wilcox
CAGL0K06259g	8.0351e-06	1.58412	0.956	0.333	0.0405933	challenged	Control 2h	wilcox
CAGL0H07359g	8.1573e-06	-0.904253	0.397	1	0.0412107	challenged	Control 2h	wilcox
CAGL0E05676g	8.22886e-06	1.36886	0.926	0.111	0.0415722	challenged	Control 2h	wilcox
CAGL0D01782g	8.48286e-06	-0.788752	0.397	1	0.0428554	challenged	Control 2h	wilcox
CAGL0I03234g	8.58293e-06	1.12283	0.897	0	0.043361	challenged	Control 2h	wilcox
CAGL0C05533g	8.60315e-06	-0.681659	0.441	1	0.0434631	challenged	Control 2h	wilcox
CAGL0J07128g	8.61667e-06	-0.852796	0.853	1	0.0435314	challenged	Control 2h	wilcox
CAGL0H06413g	8.63282e-06	-0.77203	0.838	1	0.043613	challenged	Control 2h	wilcox
CAGL0D00770g	8.75159e-06	-1.22291	0.603	1	0.044213	challenged	Control 2h	wilcox
CAGL0H09878g	8.77463e-06	-0.719476	0.971	1	0.0443294	challenged	Control 2h	wilcox
CAGL0L12210g	8.84621e-06	1.39544	0.926	0.111	0.044691	challenged	Control 2h	wilcox
CAGL0J09966g	8.85655e-06	1.18856	1	0.444	0.0447433	challenged	Control 2h	wilcox
CAGL0L10164g	8.86378e-06	1.12283	0.897	0	0.0447798	challenged	Control 2h	wilcox
CAGL0G07799g	9.03618e-06	-0.843628	0.485	1	0.0456508	challenged	Control 2h	wilcox
CAGL0M13035g	9.1224e-06	0.582407	1	1	0.0460864	challenged	Control 2h	wilcox
CAGL0J11792g	9.20124e-06	1.16499	0.897	0	0.0464847	challenged	Control 2h	wilcox
CAGL0E03201g	9.20164e-06	1.27124	1	0.667	0.0464867	challenged	Control 2h	wilcox
CAGL0M05137g	9.20254e-06	1.23153	0.897	0	0.0464912	challenged	Control 2h	wilcox
CAGL0J06908g	9.24335e-06	-0.846284	0.294	0.889	0.0466974	challenged	Control 2h	wilcox
CAGL0J01155g	9.2856e-06	1.18856	0.926	0.111	0.0469109	challenged	Control 2h	wilcox
CAGL0M11110g	9.35014e-06	1.21421	0.897	0	0.0472369	challenged	Control 2h	wilcox
CAGL0I01144g	9.43468e-06	-0.798508	0.25	0.889	0.047664	challenged	Control 2h	wilcox
CAGL0E02585g	9.4412e-06	1.27355	0.897	0	0.047697	challenged	Control 2h	wilcox
CAGL0G10175g	9.44316e-06	-0.890881	0.294	0.889	0.0477068	challenged	Control 2h	wilcox
CAGL0K11396g	9.54961e-06	1.00085	0.882	0	0.0482447	challenged	Control 2h	wilcox
CAGL0M04147g	9.60084e-06	-0.656191	0.353	1	0.0485034	challenged	Control 2h	wilcox
CAGL0L10604g	9.60709e-06	-0.906279	0.5	1	0.048535	challenged	Control 2h	wilcox
CAGL0H01463g	9.65793e-06	1.01693	0.882	0	0.0487919	challenged	Control 2h	wilcox
CAGL0L00341g	9.72415e-06	1.34884	0.897	0	0.0491264	challenged	Control 2h	wilcox
CAGL0G00264g	9.7486e-06	1.20103	0.897	0	0.0492499	challenged	Control 2h	wilcox
CAGL0E03157g	9.75226e-06	-0.666318	1	1	0.0492684	challenged	Control 2h	wilcox
CAGL0M07337g	9.76034e-06	-0.907142	0.5	1	0.0493093	challenged	Control 2h	wilcox
CAGL0F03927g	9.82635e-06	1.22291	0.897	0	0.0496427	challenged	Control 2h	wilcox
CAGL0K01727g	1.00883e-05	-0.572273	1	1	0.0509663	challenged	Control 2h	wilcox
CAGL0J05544g	1.01129e-05	-0.739888	0.618	1	0.0510905	challenged	Control 2h	wilcox
CAGL0I05302g	1.02156e-05	1.18046	0.926	0.111	0.0516094	challenged	Control 2h	wilcox
CAGL0I04466g	1.03677e-05	1.12187	0.926	0.111	0.0523777	challenged	Control 2h	wilcox
CAGL0G09559g	1.03734e-05	1.31388	0.897	0	0.0524062	challenged	Control 2h	wilcox
CAGL0J02662g	1.03934e-05	1.29392	0.897	0	0.0525074	challenged	Control 2h	wilcox
CAGL0M02255g	1.04471e-05	-0.863046	0.368	1	0.0527787	challenged	Control 2h	wilcox
CAGL0H07579g	1.04594e-05	1.34501	0.897	0	0.0528411	challenged	Control 2h	wilcox
CAGL0K00759g	1.05213e-05	1.26238	0.926	0.111	0.0531534	challenged	Control 2h	wilcox
CAGL0L12540g	1.06048e-05	1.06442	1	0.889	0.0535755	challenged	Control 2h	wilcox
CAGL0L05126g	1.06225e-05	-0.732133	0.441	1	0.0536651	challenged	Control 2h	wilcox
CAGL0C04543g	1.07659e-05	-0.719759	0.397	1	0.0543891	challenged	Control 2h	wilcox
CAGL0L02299g	1.08426e-05	-0.706193	0.926	1	0.0547767	challenged	Control 2h	wilcox
CAGL0E02937g	1.09432e-05	1.45382	0.897	0	0.0552851	challenged	Control 2h	wilcox
SCR1	1.11374e-05	-0.843628	0.956	1	0.0562662	challenged	Control 2h	wilcox
CAGL0J11660g	1.11567e-05	1.24348	0.912	0.111	0.0563638	challenged	Control 2h	wilcox
CAGL0K12386g	1.11846e-05	1.34501	0.912	0.111	0.0565047	challenged	Control 2h	wilcox
CAGL0H02255g	1.12057e-05	1.23581	0.971	0.444	0.0566113	challenged	Control 2h	wilcox
CAGL0K05071g	1.1231e-05	-0.730299	0.235	0.889	0.0567388	challenged	Control 2h	wilcox
CAGL0L09801g	1.13202e-05	-0.937957	0.632	1	0.0571898	challenged	Control 2h	wilcox
CAGL0L04070g	1.14402e-05	-0.587199	0.191	0.889	0.0577959	challenged	Control 2h	wilcox
CAGL0M00902g	1.15555e-05	-0.757174	0.765	1	0.0583785	challenged	Control 2h	wilcox
CAGL0L05962g	1.15868e-05	1.11755	0.926	0.111	0.0585365	challenged	Control 2h	wilcox
CAGL0G08822g	1.16565e-05	1.18856	0.926	0.111	0.0588886	challenged	Control 2h	wilcox
CAGL0I02992g	1.17004e-05	1.16956	0.882	0	0.0591105	challenged	Control 2h	wilcox
CAGL0F02123g	1.17161e-05	-0.810012	0.544	1	0.0591899	challenged	Control 2h	wilcox
CAGL0E03355g	1.19249e-05	1.37055	0.956	0.333	0.0602444	challenged	Control 2h	wilcox
CAGL0F04213g	1.19468e-05	-0.836115	0.75	1	0.060355	challenged	Control 2h	wilcox
CAGL0E03982g	1.20265e-05	1.14647	0.882	0	0.0607577	challenged	Control 2h	wilcox
CAGL0C05313g	1.20315e-05	1.10837	0.882	0	0.060783	challenged	Control 2h	wilcox
CAGL0L11814g	1.20405e-05	1.1488	1	0.556	0.0608286	challenged	Control 2h	wilcox
CAGL0J02750g	1.21677e-05	1.11321	0.926	0.222	0.0614713	challenged	Control 2h	wilcox
CAGL0G06226g	1.22192e-05	1.16499	0.882	0	0.0617313	challenged	Control 2h	wilcox
CAGL0F05159g	1.23038e-05	1.15299	0.971	0.556	0.0621587	challenged	Control 2h	wilcox
CAGL0H08305g	1.23754e-05	-0.74674	0.412	1	0.0625204	challenged	Control 2h	wilcox
CAGL0D02486g	1.24315e-05	1.19214	0.882	0	0.0628038	challenged	Control 2h	wilcox
CAGL0J03652g	1.24842e-05	1.0642	0.926	0.111	0.06307	challenged	Control 2h	wilcox
CAGL0I00286g	1.25126e-05	-0.973371	0.647	1	0.0632134	challenged	Control 2h	wilcox
CAGL0A01045g	1.25354e-05	-0.788212	0.971	1	0.0633289	challenged	Control 2h	wilcox
CAGL0C05027g	1.26684e-05	-0.820235	0.838	1	0.0640005	challenged	Control 2h	wilcox
CAGL0F01705g	1.28966e-05	1.16499	0.882	0	0.0651536	challenged	Control 2h	wilcox
CAGL0L08624g	1.30363e-05	1.27355	0.882	0	0.0658596	challenged	Control 2h	wilcox
CAGL0H00957g	1.30517e-05	1.05877	1	1	0.0659373	challenged	Control 2h	wilcox
CAGL0C04895g	1.31488e-05	-0.76952	0.338	1	0.0664278	challenged	Control 2h	wilcox
CAGL0H04609g	1.31666e-05	1.15577	0.882	0	0.0665175	challenged	Control 2h	wilcox
CAGL0A00803g	1.32024e-05	1.20103	0.882	0	0.0666986	challenged	Control 2h	wilcox
CAGL0K00693g	1.32258e-05	1.17865	0.882	0	0.0668166	challenged	Control 2h	wilcox
CAGL0M00374g	1.32625e-05	-0.76952	0.853	1	0.0670021	challenged	Control 2h	wilcox
CAGL0I02090g	1.3263e-05	1.13278	0.941	0.222	0.0670045	challenged	Control 2h	wilcox
CAGL0G10219g	1.3279e-05	-0.676811	0.338	1	0.0670856	challenged	Control 2h	wilcox
CAGL0K10164g	1.34407e-05	-0.981827	0.676	1	0.0679022	challenged	Control 2h	wilcox
CAGL0K00517g	1.34593e-05	1.28175	0.882	0	0.0679962	challenged	Control 2h	wilcox
CAGL0I03608g	1.34647e-05	1.27355	0.882	0	0.0680238	challenged	Control 2h	wilcox
CAGL0E00473g	1.34647e-05	1.26529	0.882	0	0.0680238	challenged	Control 2h	wilcox
CAGL0A01221g	1.36502e-05	-0.74599	0.912	1	0.0689609	challenged	Control 2h	wilcox
CAGL0A01782g	1.37607e-05	-0.78202	0.735	1	0.069519	challenged	Control 2h	wilcox
CAGL0L03674g	1.37659e-05	-0.86483	0.426	1	0.0695453	challenged	Control 2h	wilcox
CAGL0J00693g	1.38987e-05	1.22723	0.882	0	0.0702164	challenged	Control 2h	wilcox
CAGL0I05148g	1.40204e-05	-0.660086	0.176	0.778	0.070831	challenged	Control 2h	wilcox
CAGL0H01243g	1.40249e-05	1.00085	0.868	0	0.0708536	challenged	Control 2h	wilcox
CAGL0M08822g	1.4146e-05	0.860941	1	1	0.0714658	challenged	Control 2h	wilcox
CAGL0J03168g	1.4184e-05	-0.810012	0.529	1	0.0716576	challenged	Control 2h	wilcox
CAGL0C01573g	1.43236e-05	-0.648568	0.971	1	0.0723629	challenged	Control 2h	wilcox
CAGL0A00913g	1.43285e-05	1.34501	0.882	0	0.0723878	challenged	Control 2h	wilcox
CAGL0M01232g	1.43394e-05	1.03277	0.868	0	0.0724428	challenged	Control 2h	wilcox
CAGL0I08899g	1.43613e-05	0.989978	0.868	0	0.0725531	challenged	Control 2h	wilcox
CAGL0D00638g	1.44323e-05	1.06496	0.956	0.333	0.0729121	challenged	Control 2h	wilcox
CAGL0E02849g	1.44357e-05	1.27046	0.956	0.333	0.0729291	challenged	Control 2h	wilcox
CAGL0G09493g	1.46152e-05	1.03799	0.868	0	0.0738362	challenged	Control 2h	wilcox
CAGL0L03718g	1.47493e-05	1.29795	0.882	0	0.0745135	challenged	Control 2h	wilcox
CAGL0L02799g	1.49999e-05	1.03277	0.868	0	0.0757794	challenged	Control 2h	wilcox
CAGL0K04477g	1.50559e-05	1.23965	0.912	0.111	0.0760623	challenged	Control 2h	wilcox
CAGL0K12364g	1.50978e-05	1.44692	0.882	0	0.0762741	challenged	Control 2h	wilcox
CAGL0M10549g	1.51133e-05	-0.82421	0.794	1	0.0763525	challenged	Control 2h	wilcox
CAGL0C03179g	1.51936e-05	-0.72033	0.485	1	0.0767583	challenged	Control 2h	wilcox
CAGL0J08162g	1.52676e-05	-0.98685	0.559	1	0.0771321	challenged	Control 2h	wilcox
CAGL0L05368g	1.53297e-05	1.1276	0.868	0	0.0774457	challenged	Control 2h	wilcox
CAGL0M09229g	1.54348e-05	-0.804887	0.515	1	0.0779767	challenged	Control 2h	wilcox
CAGL0E05192g	1.56663e-05	-0.707448	0.412	1	0.0791461	challenged	Control 2h	wilcox
CAGL0F07535g	1.5675e-05	-0.804611	0.382	1	0.0791901	challenged	Control 2h	wilcox
CAGL0L00847g	1.58924e-05	-0.665259	0.397	1	0.0802885	challenged	Control 2h	wilcox
CAGL0J11880g	1.59185e-05	-0.895697	0.691	1	0.0804202	challenged	Control 2h	wilcox
CAGL0K01023g	1.593e-05	-0.735619	0.382	1	0.0804784	challenged	Control 2h	wilcox
CAGL0H03553g	1.59436e-05	1.17482	0.956	0.333	0.080547	challenged	Control 2h	wilcox
CAGL0D01364g	1.60671e-05	1.02936	1	0.667	0.0811712	challenged	Control 2h	wilcox
CAGL0I06512g	1.61096e-05	1.06876	0.941	0.222	0.0813856	challenged	Control 2h	wilcox
CAGL0J04928g	1.61154e-05	1.1035	0.868	0	0.0814148	challenged	Control 2h	wilcox
CAGL0F08063g	1.61548e-05	-0.880746	0.456	1	0.0816143	challenged	Control 2h	wilcox
CAGL0I01694g	1.62224e-05	1.07881	0.868	0	0.0819554	challenged	Control 2h	wilcox
CAGL0L02123g	1.62772e-05	0.995922	0.941	0.222	0.0822323	challenged	Control 2h	wilcox
CAGL0I06006g	1.63321e-05	1.0738	0.868	0	0.0825099	challenged	Control 2h	wilcox
CAGL0G03619g	1.63565e-05	-0.535905	0.206	0.889	0.0826329	challenged	Control 2h	wilcox
CAGL0H02409g	1.63898e-05	1.15198	0.926	0.222	0.0828012	challenged	Control 2h	wilcox
CAGL0M07612g	1.64277e-05	0.933061	0.985	0.778	0.0829926	challenged	Control 2h	wilcox
CAGL0G05698g	1.65011e-05	-0.665259	0.412	1	0.0833636	challenged	Control 2h	wilcox
CAGL0E04862g	1.66225e-05	1.16956	0.868	0	0.083977	challenged	Control 2h	wilcox
CAGL0I07051g	1.67864e-05	1.23581	0.912	0.111	0.0848047	challenged	Control 2h	wilcox
CAGL0K01947g	1.6972e-05	1.13472	0.941	0.333	0.0857424	challenged	Control 2h	wilcox
CAGL0H04213g	1.71286e-05	1.09861	0.868	0	0.0865338	challenged	Control 2h	wilcox
CAGL0F08041g	1.72105e-05	1.15577	0.912	0.111	0.0869477	challenged	Control 2h	wilcox
CAGL0L12980g	1.73077e-05	1.08678	0.897	0.111	0.0874386	challenged	Control 2h	wilcox
CAGL0M10703g	1.74593e-05	-0.645651	0.382	1	0.0882044	challenged	Control 2h	wilcox
CAGL0D05082g	1.75348e-05	-0.723	0.853	1	0.0885861	challenged	Control 2h	wilcox
CAGL0D04510g	1.75582e-05	1.12283	0.868	0	0.0887038	challenged	Control 2h	wilcox
CAGL0A04125g	1.76399e-05	1.1276	0.868	0	0.089117	challenged	Control 2h	wilcox
CAGL0H02651g	1.7661e-05	1.1276	0.868	0	0.0892234	challenged	Control 2h	wilcox
CAGL0A02673g	1.78044e-05	1.15113	0.868	0	0.0899478	challenged	Control 2h	wilcox
CAGL0J06534g	1.7854e-05	1.13708	0.868	0	0.0901983	challenged	Control 2h	wilcox
CAGL0G08085g	1.78658e-05	1.16039	0.868	0	0.090258	challenged	Control 2h	wilcox
CAGL0M12474g	1.80363e-05	-0.950339	0.412	1	0.0911196	challenged	Control 2h	wilcox
CAGL0M08052g	1.83237e-05	0.945278	0.853	0	0.0925715	challenged	Control 2h	wilcox
CAGL0L07348g	1.84406e-05	1.16956	0.868	0	0.0931617	challenged	Control 2h	wilcox
CAGL0L11792g	1.85357e-05	1.11321	0.897	0.111	0.0936425	challenged	Control 2h	wilcox
CAGL0H09724g	1.87064e-05	1.19214	0.868	0	0.0945048	challenged	Control 2h	wilcox
CAGL0L09669g	1.87555e-05	1.23153	0.868	0	0.0947529	challenged	Control 2h	wilcox
CAGL0M07183g	1.88756e-05	-0.763822	0.25	0.889	0.0953594	challenged	Control 2h	wilcox
CAGL0H04323g	1.89506e-05	-0.988209	0.603	1	0.0957386	challenged	Control 2h	wilcox
CAGL0G03311g	1.89994e-05	1.23196	0.897	0.111	0.0959849	challenged	Control 2h	wilcox
CAGL0G01991g	1.90043e-05	1.16332	0.941	0.111	0.0960098	challenged	Control 2h	wilcox
CAGL0L02849g	1.90673e-05	1.28988	0.868	0	0.096328	challenged	Control 2h	wilcox
CAGL0K05775g	1.91344e-05	-0.625178	0.279	1	0.096667	challenged	Control 2h	wilcox
CAGL0I08503g	1.91603e-05	-0.748106	0.515	1	0.0967978	challenged	Control 2h	wilcox
CAGL0H09548g	1.9179e-05	-0.979629	0.647	1	0.0968925	challenged	Control 2h	wilcox
CAGL0E03608g	1.92641e-05	1.22938	0.941	0.222	0.0973221	challenged	Control 2h	wilcox
CAGL0K04147g	1.92861e-05	-0.865402	0.765	1	0.0974334	challenged	Control 2h	wilcox
CAGL0K11726g	1.96455e-05	0.977984	1	0.778	0.0992491	challenged	Control 2h	wilcox
CAGL0H04741g	1.96565e-05	-0.625626	0.985	1	0.0993047	challenged	Control 2h	wilcox
CAGL0K10472g	1.96753e-05	1.01354	0.941	0.222	0.0993995	challenged	Control 2h	wilcox
CAGL0B01375g	1.98073e-05	1.08975	0.971	0.444	0.100066	challenged	Control 2h	wilcox
CAGL0K09900g	1.98326e-05	-0.700527	0.25	0.889	0.100194	challenged	Control 2h	wilcox
CAGL0I05390g	1.98596e-05	1.29392	0.868	0	0.100331	challenged	Control 2h	wilcox
CAGL0F01617g	2.00855e-05	-0.756617	0.515	1	0.101472	challenged	Control 2h	wilcox
CAGL0C01309g	2.01652e-05	1.22938	0.926	0.333	0.101874	challenged	Control 2h	wilcox
CAGL0H00418g	2.01837e-05	-0.842603	0.824	1	0.101968	challenged	Control 2h	wilcox
CAGL0H03729g	2.02108e-05	-0.705417	0.676	1	0.102105	challenged	Control 2h	wilcox
CAGL0E01573g	2.02877e-05	1.30992	0.868	0	0.102494	challenged	Control 2h	wilcox
CAGL0E01485g	2.06328e-05	1.43997	0.868	0	0.104237	challenged	Control 2h	wilcox
CAGL0J08954g	2.10239e-05	0.999303	1	0.778	0.106213	challenged	Control 2h	wilcox
CAGL0D04378g	2.13424e-05	1.08609	0.956	0.333	0.107822	challenged	Control 2h	wilcox
CAGL0G09174g	2.14552e-05	1.22031	0.897	0.111	0.108392	challenged	Control 2h	wilcox
CAGL0K03553g	2.17515e-05	-0.788752	0.426	1	0.109888	challenged	Control 2h	wilcox
CAGL0D05522g	2.17811e-05	-0.589469	0.206	0.889	0.110038	challenged	Control 2h	wilcox
CAGL0B00814g	2.19201e-05	-0.82918	0.544	1	0.11074	challenged	Control 2h	wilcox
CAGL0K09438g	2.22986e-05	1.06876	0.853	0	0.112653	challenged	Control 2h	wilcox
CAGL0J09394g	2.2998e-05	-0.646039	0.382	1	0.116186	challenged	Control 2h	wilcox
CAGL0C01793g	2.30049e-05	-0.841433	0.5	1	0.116221	challenged	Control 2h	wilcox
CAGL0I08327g	2.30852e-05	1.12187	0.956	0.667	0.116626	challenged	Control 2h	wilcox
CAGL0E02475g	2.31258e-05	1.27883	0.971	0.222	0.116832	challenged	Control 2h	wilcox
CAGL0G00154g	2.31723e-05	0.849396	0.985	1	0.117066	challenged	Control 2h	wilcox
CAGL0K01551g	2.3185e-05	1.0937	0.853	0	0.11713	challenged	Control 2h	wilcox
CAGL0I10516g	2.32014e-05	-0.607452	1	1	0.117213	challenged	Control 2h	wilcox
CAGL0K11341g	2.32582e-05	-0.635989	0.235	0.889	0.1175	challenged	Control 2h	wilcox
CAGL0C01639g	2.34025e-05	1.16956	0.853	0	0.118229	challenged	Control 2h	wilcox
CAGL0M04169g	2.34127e-05	-0.682509	0.603	1	0.118281	challenged	Control 2h	wilcox
CAGL0H09108g	2.38197e-05	-0.661307	0.5	1	0.120337	challenged	Control 2h	wilcox
CAGL0I01276g	2.38744e-05	-0.647965	0.191	0.778	0.120614	challenged	Control 2h	wilcox
CAGL0K04389g	2.41736e-05	1.1035	0.853	0	0.122125	challenged	Control 2h	wilcox
CAGL0H01199g	2.41837e-05	1.07288	0.926	0.222	0.122176	challenged	Control 2h	wilcox
CAGL0K12958g	2.44434e-05	-0.80926	0.485	1	0.123488	challenged	Control 2h	wilcox
CAGL0L08250g	2.4506e-05	1.10008	0.897	0.111	0.123804	challenged	Control 2h	wilcox
CAGL0M12188g	2.45499e-05	-0.923671	0.603	1	0.124026	challenged	Control 2h	wilcox
CAGL0I07557g	2.46511e-05	-0.81831	0.559	1	0.124537	challenged	Control 2h	wilcox
CAGL0J03762g	2.47148e-05	-0.798508	0.485	1	0.124859	challenged	Control 2h	wilcox
CAGL0K09086g	2.48065e-05	-0.580726	0.25	1	0.125322	challenged	Control 2h	wilcox
CAGL0L02673g	2.50959e-05	0.973449	0.897	0.111	0.126784	challenged	Control 2h	wilcox
CAGL0J07480g	2.51086e-05	1.13708	0.853	0	0.126849	challenged	Control 2h	wilcox
CAGL0J06688g	2.51162e-05	0.927987	0.838	0	0.126887	challenged	Control 2h	wilcox
CAGL0F02145g	2.5174e-05	-0.673128	0.809	1	0.127179	challenged	Control 2h	wilcox
CAGL0C00341g	2.52161e-05	1.10958	0.941	0.333	0.127392	challenged	Control 2h	wilcox
CAGL0F02431g	2.59879e-05	-0.758591	0.544	1	0.131291	challenged	Control 2h	wilcox
CAGL0A02596g	2.61421e-05	1.1074	1	0.333	0.13207	challenged	Control 2h	wilcox
CAGL0E06600g	2.62535e-05	1.13116	0.941	0.333	0.132633	challenged	Control 2h	wilcox
CAGL0J07788g	2.64674e-05	1.07288	0.912	0.222	0.133713	challenged	Control 2h	wilcox
CAGL0J01892g	2.65901e-05	0.857936	1	0.889	0.134333	challenged	Control 2h	wilcox
CAGL0B01287g	2.66148e-05	0.967878	0.838	0	0.134458	challenged	Control 2h	wilcox
CAGL0I02222g	2.66215e-05	1.27766	0.853	0	0.134492	challenged	Control 2h	wilcox
CAGL0H08558g	2.66283e-05	1.05963	0.882	0.111	0.134526	challenged	Control 2h	wilcox
CAGL0L05148g	2.66914e-05	0.697395	1	1	0.134845	challenged	Control 2h	wilcox
CAGL0M07139g	2.6731e-05	-0.626038	0.382	1	0.135045	challenged	Control 2h	wilcox
CAGL0B01551g	2.68136e-05	1.03277	0.838	0	0.135462	challenged	Control 2h	wilcox
CAGL0K08338g	2.69387e-05	1.09861	0.956	0.222	0.136094	challenged	Control 2h	wilcox
CAGL0A03652g	2.75094e-05	1.31388	0.853	0	0.138977	challenged	Control 2h	wilcox
CAGL0M06391g	2.76095e-05	-0.6039	0.279	1	0.139483	challenged	Control 2h	wilcox
CAGL0H08371g	2.77737e-05	-0.717334	0.515	1	0.140313	challenged	Control 2h	wilcox
CAGL0H07953g	2.77811e-05	-0.626038	0.353	1	0.14035	challenged	Control 2h	wilcox
CAGL0F01397g	2.78392e-05	-0.607334	0.868	1	0.140644	challenged	Control 2h	wilcox
CAGL0A00407g	2.8698e-05	-0.622685	0.912	1	0.144982	challenged	Control 2h	wilcox
CAGL0F03289g	2.87487e-05	1.19659	0.882	0.111	0.145239	challenged	Control 2h	wilcox
CAGL0L02233g	2.89245e-05	-0.645651	0.368	1	0.146126	challenged	Control 2h	wilcox
CAGL0L11770g	2.90625e-05	1.16332	0.926	0.111	0.146824	challenged	Control 2h	wilcox
CAGL0B00682g	2.90719e-05	-0.707448	0.412	1	0.146871	challenged	Control 2h	wilcox
CAGL0K06325g	2.92738e-05	-0.753772	0.706	1	0.147891	challenged	Control 2h	wilcox
CAGL0H07843g	2.95105e-05	-0.733444	0.588	1	0.149087	challenged	Control 2h	wilcox
CAGL0G01892g	2.96246e-05	-0.720072	0.456	1	0.149664	challenged	Control 2h	wilcox
CAGL0G03157g	2.98427e-05	-0.615369	0.324	1	0.150766	challenged	Control 2h	wilcox
CAGL0G08690g	3.0142e-05	-0.855352	0.397	0.889	0.152277	challenged	Control 2h	wilcox
CAGL0M03179g	3.02484e-05	-0.761152	0.471	1	0.152815	challenged	Control 2h	wilcox
CAGL0J00759g	3.03311e-05	1.20456	0.882	0.111	0.153233	challenged	Control 2h	wilcox
CAGL0L11660g	3.06732e-05	1.12283	0.838	0	0.154961	challenged	Control 2h	wilcox
CAGL0J11506g	3.08364e-05	1.06876	0.882	0.111	0.155785	challenged	Control 2h	wilcox
CAGL0J08250g	3.08502e-05	1.11755	0.882	0.111	0.155855	challenged	Control 2h	wilcox
CAGL0C01397g	3.09659e-05	-0.789193	0.647	1	0.15644	challenged	Control 2h	wilcox
CAGL0E05764g	3.12213e-05	1.11803	0.838	0	0.15773	challenged	Control 2h	wilcox
CAGL0F03905g	3.12439e-05	-0.702434	0.632	1	0.157844	challenged	Control 2h	wilcox
CAGL0L00605g	3.1354e-05	-0.689099	0.471	1	0.1584	challenged	Control 2h	wilcox
CAGL0G06600g	3.18621e-05	-0.689477	0.279	0.889	0.160967	challenged	Control 2h	wilcox
CAGL0E06534g	3.18994e-05	1.0823	0.882	0.111	0.161156	challenged	Control 2h	wilcox
CAGL0L00407g	3.2304e-05	1.07881	0.838	0	0.1632	challenged	Control 2h	wilcox
CAGL0K04851g	3.26216e-05	-0.612458	0.221	0.889	0.164804	challenged	Control 2h	wilcox
CAGL0G04763g	3.26864e-05	1.08876	0.838	0	0.165132	challenged	Control 2h	wilcox
CAGL0B02816g	3.26924e-05	1.00301	0.882	0.111	0.165162	challenged	Control 2h	wilcox
CAGL0K11968g	3.27332e-05	-0.725601	0.574	1	0.165368	challenged	Control 2h	wilcox
CAGL0J05940g	3.28049e-05	-0.772848	0.647	1	0.16573	challenged	Control 2h	wilcox
CAGL0G00902g	3.28629e-05	1.08515	0.897	0.222	0.166023	challenged	Control 2h	wilcox
CAGL0G02585g	3.30613e-05	-0.992664	0.5	0.889	0.167026	challenged	Control 2h	wilcox
CAGL0L03135g	3.3466e-05	0.952396	0.941	0.333	0.16907	challenged	Control 2h	wilcox
CAGL0I08987g	3.35916e-05	-0.524071	0.235	0.889	0.169705	challenged	Control 2h	wilcox
CAGL0F02717g	3.4039e-05	-0.721147	0.779	1	0.171965	challenged	Control 2h	wilcox
CAGL0K10010g	3.4095e-05	1.15577	0.838	0	0.172248	challenged	Control 2h	wilcox
CAGL0L09845g	3.43917e-05	1.21421	0.838	0	0.173747	challenged	Control 2h	wilcox
CAGL0G03003g	3.47547e-05	1.16956	0.838	0	0.175581	challenged	Control 2h	wilcox
CAGL0B02970g	3.47944e-05	-0.785521	0.279	0.889	0.175781	challenged	Control 2h	wilcox
CAGL0M09779g	3.48899e-05	-0.74778	0.235	0.889	0.176264	challenged	Control 2h	wilcox
CAGL0E04092g	3.49256e-05	0.922156	0.824	0	0.176444	challenged	Control 2h	wilcox
CAGL0L10978g	3.52506e-05	1.18317	0.838	0	0.178086	challenged	Control 2h	wilcox
CAGL0K09746g	3.54461e-05	1.28988	0.838	0	0.179074	challenged	Control 2h	wilcox
CAGL0D01232g	3.56185e-05	-0.585216	0.368	1	0.179945	challenged	Control 2h	wilcox
CAGL0H00803g	3.56426e-05	-0.91516	0.485	0.889	0.180067	challenged	Control 2h	wilcox
CAGL0M08910g	3.61363e-05	-0.749317	0.691	1	0.182561	challenged	Control 2h	wilcox
CAGL0L06622g	3.6316e-05	-0.718227	0.706	1	0.183468	challenged	Control 2h	wilcox
CAGL0L03091g	3.63878e-05	1.25755	0.926	0.333	0.183831	challenged	Control 2h	wilcox
CAGL0H05841g	3.68605e-05	-0.859132	0.485	0.889	0.186219	challenged	Control 2h	wilcox
CAGL0E03630g	3.69917e-05	1.32567	0.838	0	0.186882	challenged	Control 2h	wilcox
CAGL0L08492g	3.70317e-05	-0.741349	0.441	1	0.187084	challenged	Control 2h	wilcox
CAGL0G09295g	3.72774e-05	0.973449	0.868	0.111	0.188326	challenged	Control 2h	wilcox
CAGL0I09878g	3.72999e-05	0.935228	0.926	0.333	0.188439	challenged	Control 2h	wilcox
CAGL0J09702g	3.75902e-05	-0.600897	0.25	0.889	0.189906	challenged	Control 2h	wilcox
CAGL0I05098g	3.76876e-05	-0.698509	0.529	1	0.190398	challenged	Control 2h	wilcox
CAGL0J03256g	3.7832e-05	0.939548	0.956	0.556	0.191127	challenged	Control 2h	wilcox
CAGL0J07568g	3.82668e-05	-0.649234	0.897	1	0.193324	challenged	Control 2h	wilcox
CAGL0H03179g	3.82725e-05	1.08678	0.868	0.111	0.193353	challenged	Control 2h	wilcox
CAGL0J08657g	3.85313e-05	-0.651737	0.559	1	0.19466	challenged	Control 2h	wilcox
CAGL0G03751g	3.86162e-05	1.02224	0.941	0.444	0.195089	challenged	Control 2h	wilcox
CAGL0J03696g	3.86197e-05	1.06876	0.824	0	0.195107	challenged	Control 2h	wilcox
CAGL0I08217g	3.8868e-05	-0.796671	0.441	1	0.196361	challenged	Control 2h	wilcox
CAGL0J00605g	3.93378e-05	0.935911	1	0.778	0.198734	challenged	Control 2h	wilcox
CAGL0D02948g	4.00702e-05	0.790127	1	1	0.202434	challenged	Control 2h	wilcox
CAGL0K07700g	4.01573e-05	1.00301	0.868	0.111	0.202874	challenged	Control 2h	wilcox
CAGL0F06831g	4.03515e-05	0.885301	1	0.889	0.203856	challenged	Control 2h	wilcox
CAGL0K08910g	4.04027e-05	-0.760443	0.676	1	0.204115	challenged	Control 2h	wilcox
CAGL0C00385g	4.0761e-05	1.00785	0.868	0.111	0.205924	challenged	Control 2h	wilcox
CAGL0H07975g	4.11728e-05	1.04318	0.824	0	0.208005	challenged	Control 2h	wilcox
CAGL0D02904g	4.13506e-05	1.1035	0.824	0	0.208903	challenged	Control 2h	wilcox
CAGL0K03509g	4.18819e-05	0.990798	0.971	0.778	0.211587	challenged	Control 2h	wilcox
CAGL0K00341g	4.21024e-05	-0.512375	0.221	0.889	0.212701	challenged	Control 2h	wilcox
CAGL0L04708g	4.2137e-05	-0.624689	0.279	0.889	0.212876	challenged	Control 2h	wilcox
CAGL0A01199g	4.21952e-05	-0.565146	1	1	0.21317	challenged	Control 2h	wilcox
CAGL0G04433g	4.23368e-05	1.02752	0.824	0	0.213885	challenged	Control 2h	wilcox
CAGL0F03311g	4.26154e-05	1.02699	0.868	0.111	0.215293	challenged	Control 2h	wilcox
CAGL0I04224g	4.27259e-05	1.05963	0.868	0.111	0.215851	challenged	Control 2h	wilcox
CAGL0L03806g	4.30884e-05	1.03799	0.824	0	0.217682	challenged	Control 2h	wilcox
CAGL0G01364g	4.31937e-05	0.933784	0.941	0.778	0.218215	challenged	Control 2h	wilcox
CAGL0L00979g	4.34029e-05	-0.470004	0.206	0.889	0.219272	challenged	Control 2h	wilcox
CAGL0J08679g	4.47307e-05	1.11321	0.824	0	0.22598	challenged	Control 2h	wilcox
CAGL0E05214g	4.49859e-05	-0.845339	0.603	1	0.227269	challenged	Control 2h	wilcox
CAGL0J10274g	4.50291e-05	1.19214	0.824	0	0.227487	challenged	Control 2h	wilcox
CAGL0G04411g	4.58506e-05	1.13708	0.824	0	0.231637	challenged	Control 2h	wilcox
CAGL0L12760g	4.58791e-05	0.992497	0.941	0.333	0.231781	challenged	Control 2h	wilcox
CAGL0H07557g	4.60955e-05	-0.72522	0.647	1	0.232874	challenged	Control 2h	wilcox
CAGL0K10384g	4.62102e-05	1.11803	0.824	0	0.233454	challenged	Control 2h	wilcox
CAGL0E02673g	4.6349e-05	1.1276	0.824	0	0.234155	challenged	Control 2h	wilcox
CAGL0A00473g	4.6839e-05	0.922156	0.809	0	0.236631	challenged	Control 2h	wilcox
CAGL0M07634g	4.68705e-05	0.993252	0.868	0.111	0.23679	challenged	Control 2h	wilcox
CAGL0K03289g	4.69396e-05	-0.810012	0.485	1	0.237139	challenged	Control 2h	wilcox
CAGL0I05588g	4.70486e-05	0.922156	0.809	0	0.23769	challenged	Control 2h	wilcox
CAGL0K10274g	4.73302e-05	-0.865563	0.441	1	0.239112	challenged	Control 2h	wilcox
CAGL0B02101g	4.80434e-05	-0.635989	0.265	0.889	0.242715	challenged	Control 2h	wilcox
CAGL0C04389g	4.81674e-05	0.58945	1	1	0.243342	challenged	Control 2h	wilcox
CAGL0E02123g	4.83966e-05	1.27766	0.824	0	0.2445	challenged	Control 2h	wilcox
CAGL0H02321g	4.86109e-05	-0.750652	0.456	0.889	0.245582	challenged	Control 2h	wilcox
CAGL0K07656g	4.92061e-05	0.948131	0.853	0.111	0.248589	challenged	Control 2h	wilcox
CAGL0L11132g	4.94883e-05	-0.767565	0.912	1	0.250015	challenged	Control 2h	wilcox
CAGL0M05995g	5.09465e-05	-0.778305	0.676	1	0.257382	challenged	Control 2h	wilcox
CAGL0M06545g	5.14517e-05	0.9551	0.897	0.222	0.259934	challenged	Control 2h	wilcox
CAGL0K03443g	5.17635e-05	-0.708896	0.456	1	0.261509	challenged	Control 2h	wilcox
CAGL0I04444g	5.19768e-05	-1.00866	0.5	0.889	0.262587	challenged	Control 2h	wilcox
CAGL0D04994g	5.213e-05	0.818256	0.971	0.667	0.263361	challenged	Control 2h	wilcox
CAGL0M04279g	5.23406e-05	0.973449	0.809	0	0.264425	challenged	Control 2h	wilcox
CAGL0M10439g	5.31337e-05	-0.80926	0.412	0.889	0.268432	challenged	Control 2h	wilcox
CAGL0E05038g	5.31693e-05	1.04732	0.941	0.444	0.268611	challenged	Control 2h	wilcox
CAGL0G03047g	5.32008e-05	-0.560003	0.191	0.778	0.268771	challenged	Control 2h	wilcox
CAGL0G05742g	5.32399e-05	1.04835	0.809	0	0.268968	challenged	Control 2h	wilcox
CAGL0H02189g	5.33877e-05	0.973449	0.809	0	0.269715	challenged	Control 2h	wilcox
CAGL0I10648g	5.34953e-05	0.880636	1	0.778	0.270258	challenged	Control 2h	wilcox
CAGL0E03960g	5.39502e-05	0.469181	1	1	0.272557	challenged	Control 2h	wilcox
CAGL0K01859g	5.39952e-05	1.09861	0.809	0	0.272784	challenged	Control 2h	wilcox
CAGL0G05247g	5.41178e-05	0.998142	0.853	0.111	0.273403	challenged	Control 2h	wilcox
CAGL0H07023g	5.44041e-05	-0.915372	0.559	0.889	0.27485	challenged	Control 2h	wilcox
CAGL0H08063g	5.44207e-05	-0.747214	0.559	1	0.274933	challenged	Control 2h	wilcox
CAGL0L10626g	5.5048e-05	1.01693	0.809	0	0.278103	challenged	Control 2h	wilcox
CAGL0K07095g	5.57831e-05	-0.685999	0.706	1	0.281816	challenged	Control 2h	wilcox
CAGL0E01749g	5.60298e-05	1.0738	0.809	0	0.283062	challenged	Control 2h	wilcox
CAGL0I06226g	5.70076e-05	0.89248	0.794	0	0.288002	challenged	Control 2h	wilcox
CAGL0F00913g	5.75345e-05	1.03799	0.809	0	0.290664	challenged	Control 2h	wilcox
CAGL0G10087g	5.7712e-05	1.03277	0.809	0	0.291561	challenged	Control 2h	wilcox
CAGL0G03927g	5.81162e-05	1.1035	0.809	0	0.293603	challenged	Control 2h	wilcox
CAGL0F01177g	5.82813e-05	1.0738	0.809	0	0.294437	challenged	Control 2h	wilcox
CAGL0I07909g	5.82964e-05	1.02563	0.956	0.333	0.294514	challenged	Control 2h	wilcox
CAGL0L10560g	5.88201e-05	0.874242	0.794	0	0.297159	challenged	Control 2h	wilcox
CAGL0E05632g	5.94751e-05	-0.826679	0.515	1	0.300468	challenged	Control 2h	wilcox
CAGL0G03971g	5.95575e-05	-0.577853	0.956	1	0.300884	challenged	Control 2h	wilcox
CAGL0F08327g	6.08497e-05	1.02699	0.853	0.111	0.307413	challenged	Control 2h	wilcox
CAGL0J00891g	6.10002e-05	1.13235	0.809	0	0.308173	challenged	Control 2h	wilcox
CAGL0A02651g	6.14723e-05	1.09861	0.809	0	0.310558	challenged	Control 2h	wilcox
CAGL0A04257g	6.18822e-05	1.14647	0.809	0	0.312629	challenged	Control 2h	wilcox
CAGL0B04213g	6.26669e-05	-0.810012	0.574	1	0.316593	challenged	Control 2h	wilcox
CAGL0B02585g	6.3019e-05	-0.62769	0.544	1	0.318372	challenged	Control 2h	wilcox
CAGL0K12804g	6.4579e-05	0.898486	0.794	0	0.326253	challenged	Control 2h	wilcox
CAGL0L06446g	6.58431e-05	1.03172	0.853	0.111	0.332639	challenged	Control 2h	wilcox
CAGL0B02717g	6.67762e-05	0.952396	0.912	0.333	0.337353	challenged	Control 2h	wilcox
CAGL0H02035g	6.69551e-05	0.911574	0.853	0.111	0.338257	challenged	Control 2h	wilcox
CAGL0K07458g	6.71317e-05	-0.702999	0.397	0.889	0.339149	challenged	Control 2h	wilcox
CAGL0M02959g	6.73284e-05	0.916291	0.794	0	0.340143	challenged	Control 2h	wilcox
CAGL0I03388g	6.77345e-05	-0.745188	0.397	0.889	0.342194	challenged	Control 2h	wilcox
CAGL0L01419g	6.80095e-05	0.939548	0.794	0	0.343584	challenged	Control 2h	wilcox
CAGL0C05555g	6.80859e-05	-0.635989	0.588	1	0.34397	challenged	Control 2h	wilcox
CAGL0B02497g	6.82913e-05	-0.531629	0.456	1	0.345008	challenged	Control 2h	wilcox
CAGL0J05852g	6.83452e-05	-0.742852	0.5	1	0.34528	challenged	Control 2h	wilcox
CAGL0K02277g	6.84964e-05	-0.811193	0.309	0.889	0.346044	challenged	Control 2h	wilcox
CAGL0G00440g	6.88094e-05	1.03277	0.794	0	0.347625	challenged	Control 2h	wilcox
CAGL0H02937g	6.90695e-05	0.945278	0.794	0	0.348939	challenged	Control 2h	wilcox
CAGL0J00319g	6.93612e-05	0.90624	0.853	0.111	0.350413	challenged	Control 2h	wilcox
CAGL0H08239g	6.97544e-05	-0.676811	0.309	0.889	0.352399	challenged	Control 2h	wilcox
CAGL0K00803g	6.99886e-05	-0.412845	1	1	0.353583	challenged	Control 2h	wilcox
CAGL0G08448g	7.02498e-05	-0.500814	0.235	0.889	0.354902	challenged	Control 2h	wilcox
CAGL0J06930g	7.07623e-05	-0.635989	0.559	1	0.357491	challenged	Control 2h	wilcox
CAGL0K02167g	7.16199e-05	0.973449	0.794	0	0.361824	challenged	Control 2h	wilcox
CAGL0D04180g	7.19133e-05	0.962276	0.794	0	0.363306	challenged	Control 2h	wilcox
CAGL0K05489g	7.22262e-05	-0.811879	0.353	0.889	0.364887	challenged	Control 2h	wilcox
CAGL0L12562g	7.40434e-05	-0.821256	0.426	1	0.374068	challenged	Control 2h	wilcox
CAGL0H05093g	7.42247e-05	0.984499	0.794	0	0.374983	challenged	Control 2h	wilcox
CAGL0H01419g	7.43538e-05	0.984499	0.794	0	0.375635	challenged	Control 2h	wilcox
CAGL0M13057g	7.4369e-05	-0.685586	0.485	1	0.375712	challenged	Control 2h	wilcox
CAGL0M07942g	7.47365e-05	-0.578578	0.956	1	0.377569	challenged	Control 2h	wilcox
CAGL0G06666g	7.48228e-05	1.18452	0.838	0.111	0.378005	challenged	Control 2h	wilcox
mt-cox3	7.49932e-05	0.989978	0.794	0	0.378866	challenged	Control 2h	wilcox
CAGL0K08426g	7.50054e-05	-0.694096	0.485	1	0.378928	challenged	Control 2h	wilcox
CAGL0G08624g	7.52797e-05	1.03277	0.794	0	0.380313	challenged	Control 2h	wilcox
CAGL0H06721g	7.57205e-05	0.968437	0.838	0.111	0.38254	challenged	Control 2h	wilcox
CAGL0K02101g	7.61003e-05	0.989978	0.794	0	0.384459	challenged	Control 2h	wilcox
CAGL0F07777g	7.63348e-05	-0.653381	0.397	1	0.385643	challenged	Control 2h	wilcox
CAGL0M03223g	7.6652e-05	1.22031	0.838	0.111	0.387246	challenged	Control 2h	wilcox
CAGL0J01045g	7.66542e-05	1.05349	0.794	0	0.387257	challenged	Control 2h	wilcox
CAGL0G07887g	7.66837e-05	-0.555946	0.397	1	0.387406	challenged	Control 2h	wilcox
CAGL0F03135g	7.68811e-05	-0.725601	0.5	1	0.388403	challenged	Control 2h	wilcox
CAGL0H05709g	7.79495e-05	1.11321	0.794	0	0.393801	challenged	Control 2h	wilcox
CAGL0K08558g	7.83553e-05	0.978437	0.838	0.111	0.395851	challenged	Control 2h	wilcox
CAGL0K05247g	7.85788e-05	-0.646039	0.368	1	0.39698	challenged	Control 2h	wilcox
CAGL0A03234g	7.87841e-05	0.565808	1	1	0.398017	challenged	Control 2h	wilcox
CAGL0C03850g	7.9454e-05	-0.624689	0.265	0.889	0.401401	challenged	Control 2h	wilcox
CAGL0D06314g	8e-05	0.942008	1	0.667	0.40416	challenged	Control 2h	wilcox
CAGL0E02959g	8.0188e-05	1.1035	0.794	0	0.40511	challenged	Control 2h	wilcox
CAGL0H10428g	8.04163e-05	0.973449	0.838	0.111	0.406263	challenged	Control 2h	wilcox
CAGL0J05654g	8.08455e-05	1.05503	0.838	0.111	0.408432	challenged	Control 2h	wilcox
CAGL0G05632g	8.0882e-05	1.05963	0.838	0.111	0.408616	challenged	Control 2h	wilcox
CAGL0I07755g	8.09955e-05	1.00301	0.838	0.111	0.409189	challenged	Control 2h	wilcox
CAGL0I00924g	8.12453e-05	-0.868712	0.721	1	0.410451	challenged	Control 2h	wilcox
CAGL0L08800g	8.14412e-05	-0.534681	0.941	1	0.411441	challenged	Control 2h	wilcox
CAGL0K03025g	8.33261e-05	-0.576955	0.985	1	0.420964	challenged	Control 2h	wilcox
CAGL0F09053g	8.48491e-05	0.968437	0.838	0.111	0.428658	challenged	Control 2h	wilcox
CAGL0F03421g	8.52161e-05	0.939548	0.779	0	0.430512	challenged	Control 2h	wilcox
CAGL0F00539g	8.54325e-05	0.973449	0.882	0.111	0.431605	challenged	Control 2h	wilcox
CAGL0C01529g	8.64094e-05	-0.737954	0.735	1	0.43654	challenged	Control 2h	wilcox
CAGL0E01463g	8.65983e-05	0.936093	0.956	0.444	0.437494	challenged	Control 2h	wilcox
CAGL0L05522g	8.70468e-05	-0.662862	0.897	1	0.43976	challenged	Control 2h	wilcox
CAGL0H03861g	8.78219e-05	-0.677374	0.706	1	0.443676	challenged	Control 2h	wilcox
CAGL0I08349g	8.89197e-05	0.988338	0.838	0.111	0.449222	challenged	Control 2h	wilcox
CAGL0L10406g	9.25747e-05	-0.883825	0.544	0.889	0.467687	challenged	Control 2h	wilcox
CAGL0M04433g	9.27176e-05	0.910391	0.779	0	0.468409	challenged	Control 2h	wilcox
CAGL0F03971g	9.36405e-05	0.922156	0.882	0.222	0.473072	challenged	Control 2h	wilcox
CAGL0A03051g	9.37273e-05	0.908021	0.985	0.333	0.47351	challenged	Control 2h	wilcox
CAGL0G06094g	9.40765e-05	-0.666448	0.338	0.889	0.475275	challenged	Control 2h	wilcox
CAGL0M09823g	9.43362e-05	1.03277	0.779	0	0.476587	challenged	Control 2h	wilcox
CAGL0I05170g	9.65331e-05	0.766993	1	0.778	0.487685	challenged	Control 2h	wilcox
CAGL0G07579g	9.65748e-05	0.967878	0.779	0	0.487896	challenged	Control 2h	wilcox
CAGL0F01573g	9.72899e-05	0.916879	0.838	0.111	0.491509	challenged	Control 2h	wilcox
CAGL0K05753g	9.77215e-05	0.926929	0.868	0.222	0.493689	challenged	Control 2h	wilcox
CAGL0H10406g	9.7924e-05	0.962276	0.779	0	0.494712	challenged	Control 2h	wilcox
CAGL0M10978g	9.97313e-05	-0.489385	0.235	0.889	0.503842	challenged	Control 2h	wilcox
CAGL0I08305g	0.000100247	-0.603199	0.809	1	0.506446	challenged	Control 2h	wilcox
CAGL0B01331g	0.000100502	-0.711338	0.515	1	0.507737	challenged	Control 2h	wilcox
CAGL0J08206g	0.0001016	0.952646	0.941	0.667	0.513282	challenged	Control 2h	wilcox
CAGL0I02794g	0.000101873	-0.626038	0.368	0.889	0.514665	challenged	Control 2h	wilcox
CAGL0G06336g	0.000104217	1.04111	0.824	0.111	0.526506	challenged	Control 2h	wilcox
CAGL0L06556g	0.000104886	-0.591537	0.279	0.889	0.529886	challenged	Control 2h	wilcox
CAGL0L03047g	0.000105377	0.843087	0.765	0	0.532366	challenged	Control 2h	wilcox
CAGL0D01320g	0.000105537	-0.490807	0.088	0.556	0.533171	challenged	Control 2h	wilcox
CAGL0J07744g	0.000105794	1.04835	0.779	0	0.53447	challenged	Control 2h	wilcox
CAGL0G00418g	0.000105838	0.817445	0.765	0	0.534694	challenged	Control 2h	wilcox
CAGL0E01793g	0.000107192	-0.740637	0.941	1	0.541534	challenged	Control 2h	wilcox
CAGL0L06072g	0.000108651	-0.71675	0.426	1	0.548905	challenged	Control 2h	wilcox
CAGL0F08833g	0.000108998	1.03941	0.868	0.111	0.55066	challenged	Control 2h	wilcox
CAGL0I03630g	0.000109967	0.855666	0.765	0	0.555556	challenged	Control 2h	wilcox
CAGL0K10604g	0.000110011	-0.625178	0.265	0.889	0.555776	challenged	Control 2h	wilcox
CAGL0J06248g	0.000110082	1.01267	0.824	0.111	0.556134	challenged	Control 2h	wilcox
CAGL0M07359g	0.000110891	-0.451066	0.132	0.667	0.56022	challenged	Control 2h	wilcox
CAGL0G07689g	0.000112453	-0.573997	0.838	1	0.568113	challenged	Control 2h	wilcox
CAGL0L09383g	0.000112509	-0.572475	0.941	1	0.568395	challenged	Control 2h	wilcox
CAGL0D01056g	0.000112665	-0.489385	0.25	0.889	0.569186	challenged	Control 2h	wilcox
CAGL0M01738g	0.000113332	1.03642	0.824	0.111	0.572555	challenged	Control 2h	wilcox
CAGL0I10923g	0.000113484	-0.552607	0.368	1	0.573321	challenged	Control 2h	wilcox
CAGL0F02673g	0.000114729	-0.505936	0.206	0.778	0.579612	challenged	Control 2h	wilcox
CAGL0K12628g	0.000115056	0.886438	0.765	0	0.581262	challenged	Control 2h	wilcox
CAGL0A03927g	0.000117868	-0.646039	0.368	0.889	0.595472	challenged	Control 2h	wilcox
CAGL0M13849g	0.000118373	-0.643832	0.559	1	0.598023	challenged	Control 2h	wilcox
CAGL0H06215g	0.000118425	0.80672	0.926	0.556	0.598284	challenged	Control 2h	wilcox
CAGL0B03465g	0.000119266	-0.646918	0.265	0.889	0.602532	challenged	Control 2h	wilcox
CAGL0D06446g	0.000120307	0.991468	0.868	0.222	0.607792	challenged	Control 2h	wilcox
CAGL0M08668g	0.000120399	0.911574	0.824	0.111	0.608255	challenged	Control 2h	wilcox
CAGL0D04834g	0.000121855	1.02724	0.971	0.556	0.615611	challenged	Control 2h	wilcox
CAGL0F03751g	0.000124247	0.904456	0.765	0	0.627698	challenged	Control 2h	wilcox
CAGL0F03465g	0.000124837	0.998142	0.824	0.111	0.630675	challenged	Control 2h	wilcox
CAGL0M11396g	0.000127032	1.0642	0.809	0.111	0.641768	challenged	Control 2h	wilcox
CAGL0J06006g	0.000128252	0.770925	0.75	0	0.64793	challenged	Control 2h	wilcox
CAGL0K05049g	0.0001284	0.856915	0.824	0.111	0.648675	challenged	Control 2h	wilcox
CAGL0B01925g	0.000128593	-0.682509	0.515	1	0.649654	challenged	Control 2h	wilcox
CAGL0L05632g	0.000128609	1.03642	0.809	0.111	0.649731	challenged	Control 2h	wilcox
CAGL0C01265g	0.000129294	1.01427	0.882	0.333	0.653192	challenged	Control 2h	wilcox
CAGL0J02948g	0.000129656	-0.698727	0.574	1	0.655024	challenged	Control 2h	wilcox
CAGL0B01589g	0.000130943	-0.750652	0.382	0.889	0.661524	challenged	Control 2h	wilcox
CAGL0M01958g	0.00013196	0.852821	0.853	0.222	0.666663	challenged	Control 2h	wilcox
CAGL0M12859g	0.000132174	0.631964	0.985	1	0.667745	challenged	Control 2h	wilcox
CAGL0L03784g	0.000132238	0.777705	0.75	0	0.668069	challenged	Control 2h	wilcox
CAGL0L08068g	0.000132449	1.00085	0.765	0	0.66913	challenged	Control 2h	wilcox
CAGL0L12034g	0.000132772	0.993252	0.824	0.111	0.670767	challenged	Control 2h	wilcox
CAGL0L01881g	0.000134783	-0.528358	0.368	1	0.680923	challenged	Control 2h	wilcox
CAGL0F04323g	0.000135187	0.978989	0.765	0	0.682967	challenged	Control 2h	wilcox
CAGL0D01122g	0.000135478	-0.536898	0.397	1	0.684437	challenged	Control 2h	wilcox
CAGL0G07909g	0.00013928	-0.653381	0.456	1	0.703642	challenged	Control 2h	wilcox
CAGL0I05896g	0.000140718	-0.702999	0.368	0.889	0.710909	challenged	Control 2h	wilcox
CAGL0I01188g	0.00014382	-0.66416	0.397	0.889	0.726581	challenged	Control 2h	wilcox
CAGL0E01859g	0.000144706	-0.449886	0.353	1	0.731055	challenged	Control 2h	wilcox
CAGL0L01111g	0.000145389	-0.681109	0.824	1	0.734505	challenged	Control 2h	wilcox
CAGL0A03117g	0.000147269	-0.551797	0.926	1	0.744001	challenged	Control 2h	wilcox
CAGL0M06611g	0.000148939	-0.572273	0.147	0.667	0.75244	challenged	Control 2h	wilcox
CAGL0G09669g	0.000149377	0.937822	0.809	0.111	0.754651	challenged	Control 2h	wilcox
CAGL0J03960g	0.00015189	-0.466912	0.235	0.889	0.767346	challenged	Control 2h	wilcox
CAGL0I04972g	0.000152276	-0.71295	0.353	0.889	0.769296	challenged	Control 2h	wilcox
CAGL0G00748g	0.000152528	0.868089	0.75	0	0.77057	challenged	Control 2h	wilcox
CAGL0D02728g	0.000154451	-0.843628	0.25	0.778	0.780285	challenged	Control 2h	wilcox
CAGL0L00473g	0.000154571	-0.448777	0.191	0.778	0.780892	challenged	Control 2h	wilcox
CAGL0M12969g	0.000154783	-0.61764	0.529	0.889	0.781965	challenged	Control 2h	wilcox
CAGL0L02211g	0.000154929	-0.658978	0.235	0.778	0.782703	challenged	Control 2h	wilcox
CAGL0C05005g	0.000155035	0.855666	0.75	0	0.783236	challenged	Control 2h	wilcox
CAGL0B04807g	0.000156503	-0.61417	0.647	1	0.790653	challenged	Control 2h	wilcox
CAGL0I06556g	0.000156774	-0.512375	0.191	0.778	0.792021	challenged	Control 2h	wilcox
CAGL0D01936g	0.000156802	-0.531109	0.926	1	0.792162	challenged	Control 2h	wilcox
CAGL0H05621g	0.000156808	0.816795	0.809	0.111	0.792195	challenged	Control 2h	wilcox
CAGL0L06512g	0.000156904	-0.425424	0.132	0.667	0.792679	challenged	Control 2h	wilcox
CAGL0K05819g	0.000157029	0.910391	0.75	0	0.793309	challenged	Control 2h	wilcox
CAGL0F07667g	0.00015776	0.89248	0.75	0	0.797003	challenged	Control 2h	wilcox
CAGL0H08800g	0.000157879	0.89248	0.75	0	0.797606	challenged	Control 2h	wilcox
CAGL0H02145g	0.000161045	-0.625626	0.324	0.889	0.813599	challenged	Control 2h	wilcox
CAGL0K12320g	0.000161094	0.873629	0.809	0.111	0.813848	challenged	Control 2h	wilcox
CAGL0H03927g	0.000161692	-0.625626	0.309	0.889	0.816866	challenged	Control 2h	wilcox
CAGL0J05720g	0.00016228	0.932627	0.809	0.111	0.81984	challenged	Control 2h	wilcox
CAGL0L06930g	0.000162758	0.886438	0.75	0	0.822254	challenged	Control 2h	wilcox
CAGL0F05797g	0.000163773	0.784439	0.735	0	0.827383	challenged	Control 2h	wilcox
CAGL0I07799g	0.000164702	0.922156	0.75	0	0.832074	challenged	Control 2h	wilcox
CAGL0D00792g	0.000164902	-0.565608	0.353	1	0.833086	challenged	Control 2h	wilcox
CAGL0G09515g	0.000165155	-0.386528	0.132	0.667	0.834361	challenged	Control 2h	wilcox
CAGL0L09339g	0.00016516	0.922156	0.75	0	0.834387	challenged	Control 2h	wilcox
CAGL0H09526g	0.000165689	0.933784	0.75	0	0.837061	challenged	Control 2h	wilcox
CAGL0H03069g	0.000165712	1.04577	0.809	0.111	0.837175	challenged	Control 2h	wilcox
CAGL0L00715g	0.000167634	0.791128	0.735	0	0.846887	challenged	Control 2h	wilcox
CAGL0L12584g	0.000169428	0.842113	0.897	0.444	0.855952	challenged	Control 2h	wilcox
CAGL0K07183g	0.00017042	0.927987	0.75	0	0.860963	challenged	Control 2h	wilcox
CAGL0A04323g	0.000171505	0.945278	0.75	0	0.866444	challenged	Control 2h	wilcox
CAGL0L06006g	0.000172432	0.94299	0.809	0.111	0.871129	challenged	Control 2h	wilcox
CAGL0I07733g	0.000172601	0.764099	0.735	0	0.871982	challenged	Control 2h	wilcox
CAGL0I00484g	0.000173508	0.978989	0.75	0	0.87656	challenged	Control 2h	wilcox
CAGL0F05687g	0.000175288	0.791128	0.735	0	0.885557	challenged	Control 2h	wilcox
CAGL0L02013g	0.000175565	0.973449	0.809	0.111	0.886955	challenged	Control 2h	wilcox
CAGL0H01815g	0.000179118	0.793126	0.809	0.111	0.904905	challenged	Control 2h	wilcox
CAGL0D03520g	0.000179196	-0.678548	0.618	1	0.9053	challenged	Control 2h	wilcox
CAGL0J10978g	0.000179844	0.989978	0.75	0	0.90857	challenged	Control 2h	wilcox
CAGL0H02563g	0.000181286	0.67501	1	1	0.915858	challenged	Control 2h	wilcox
CAGL0E02035g	0.000181653	1.09861	0.75	0	0.917709	challenged	Control 2h	wilcox
CAGL0F02453g	0.000184369	0.861897	0.735	0	0.931435	challenged	Control 2h	wilcox
CAGL0H07513g	0.00018458	-0.764243	0.338	0.778	0.932498	challenged	Control 2h	wilcox
CAGL0L05874g	0.00019078	0.747325	0.985	0.667	0.963821	challenged	Control 2h	wilcox
CAGL0I00902g	0.000191521	-0.723	0.441	0.889	0.967565	challenged	Control 2h	wilcox
CAGL0C03201g	0.00019198	0.838236	0.971	0.556	0.969881	challenged	Control 2h	wilcox
CAGL0K06033g	0.00019264	0.817445	0.735	0	0.973218	challenged	Control 2h	wilcox
CAGL0F01265g	0.000194056	-0.711975	0.632	1	0.980371	challenged	Control 2h	wilcox
CAGL0D02838g	0.000194724	0.81093	0.735	0	0.983745	challenged	Control 2h	wilcox
CAGL0J09922g	0.000194862	-0.598947	0.809	1	0.984444	challenged	Control 2h	wilcox
CAGL0C01199g	0.000196199	0.836738	0.735	0	0.991195	challenged	Control 2h	wilcox
CAGL0D03498g	0.000197001	-0.80926	0.662	1	0.99525	challenged	Control 2h	wilcox
CAGL0K02255g	0.000197269	-0.575364	0.662	1	0.996604	challenged	Control 2h	wilcox
CAGL0A04037g	0.000197915	0.948131	0.794	0.111	0.999864	challenged	Control 2h	wilcox
CAGL0D05610g	0.000198867	0.937822	0.794	0.111	1	challenged	Control 2h	wilcox
CAGL0G00220g	0.000198938	-0.784672	0.603	0.889	1	challenged	Control 2h	wilcox
CAGL0D02618g	0.000201888	-0.699168	0.691	1	1	challenged	Control 2h	wilcox
CAGL0B04103g	0.000205467	-0.700527	0.368	0.889	1	challenged	Control 2h	wilcox
CAGL0K00319g	0.000207702	0.740388	0.985	0.667	1	challenged	Control 2h	wilcox
CAGL0J05434g	0.000207986	-0.452889	0.985	1	1	challenged	Control 2h	wilcox
CAGL0E06204g	0.000208592	-0.657968	0.25	0.778	1	challenged	Control 2h	wilcox
CAGL0F01023g	0.000208686	0.898486	0.735	0	1	challenged	Control 2h	wilcox
CAGL0M08800g	0.000209385	0.855666	0.735	0	1	challenged	Control 2h	wilcox
CAGL0A02629g	0.000209713	-0.682509	0.515	1	1	challenged	Control 2h	wilcox
CAGL0I09724g	0.00021171	0.874242	0.735	0	1	challenged	Control 2h	wilcox
CAGL0D03036g	0.000211747	-0.436656	0.191	0.778	1	challenged	Control 2h	wilcox
CAGL0G09757g	0.000211811	0.954031	0.912	0.222	1	challenged	Control 2h	wilcox
CAGL0G10109g	0.000212151	0.886438	0.735	0	1	challenged	Control 2h	wilcox
CAGL0E03872g	0.000214596	-0.570849	0.441	1	1	challenged	Control 2h	wilcox
CAGL0C03916g	0.000216213	-0.496227	0.309	0.889	1	challenged	Control 2h	wilcox
CAGL0L08844g	0.000217067	0.953246	0.794	0.111	1	challenged	Control 2h	wilcox
CAGL0G00506g	0.000217381	0.895488	0.868	0.333	1	challenged	Control 2h	wilcox
CAGL0E02717g	0.000218439	0.904456	0.735	0	1	challenged	Control 2h	wilcox
CAGL0K12122g	0.000218864	0.825529	0.868	0.333	1	challenged	Control 2h	wilcox
CAGL0M02607g	0.00021963	0.94299	0.794	0.111	1	challenged	Control 2h	wilcox
CAGL0I07535g	0.000220633	0.910391	0.735	0	1	challenged	Control 2h	wilcox
CAGL0L02497g	0.000220868	-0.367802	1	1	1	challenged	Control 2h	wilcox
CAGL0D01078g	0.000222636	0.918099	0.882	0.444	1	challenged	Control 2h	wilcox
CAGL0E04378g	0.000223917	0.886438	0.882	0.333	1	challenged	Control 2h	wilcox
CAGL0L11550g	0.000224302	0.887736	0.926	0.333	1	challenged	Control 2h	wilcox
CAGL0C03047g	0.000225497	0.96087	0.853	0.333	1	challenged	Control 2h	wilcox
CAGL0F07359g	0.000225941	0.739834	0.971	0.667	1	challenged	Control 2h	wilcox
CAGL0E05016g	0.000227035	0.984499	0.735	0	1	challenged	Control 2h	wilcox
CAGL0F03201g	0.000230892	-0.624689	0.279	0.778	1	challenged	Control 2h	wilcox
CAGL0K03707g	0.000232487	0.852821	0.838	0.222	1	challenged	Control 2h	wilcox
CAGL0J01485g	0.000233145	0.978989	0.735	0	1	challenged	Control 2h	wilcox
CAGL0M10175g	0.000233175	0.958336	0.794	0.111	1	challenged	Control 2h	wilcox
CAGL0J02486g	0.000233523	0.978989	0.735	0	1	challenged	Control 2h	wilcox
CAGL0H02057g	0.000234923	1.00085	0.735	0	1	challenged	Control 2h	wilcox
CAGL0K01991g	0.000235257	0.822626	0.794	0.111	1	challenged	Control 2h	wilcox
CAGL0B03421g	0.000236687	0.995428	0.735	0	1	challenged	Control 2h	wilcox
CAGL0E03223g	0.000237421	0.764099	0.721	0	1	challenged	Control 2h	wilcox
CAGL0H07183g	0.00023757	0.830348	0.721	0	1	challenged	Control 2h	wilcox
CAGL0K03817g	0.000241789	0.822626	0.794	0.111	1	challenged	Control 2h	wilcox
CAGL0K09812g	0.000246624	-0.560351	0.691	1	1	challenged	Control 2h	wilcox
CAGL0J08096g	0.000247324	-0.552607	0.338	0.889	1	challenged	Control 2h	wilcox
CAGL0H10296g	0.000249394	-0.535905	0.221	0.778	1	challenged	Control 2h	wilcox
CAGL0B03575g	0.00025057	0.794757	0.838	0.222	1	challenged	Control 2h	wilcox
CAGL0D00660g	0.000252754	0.832095	0.838	0.222	1	challenged	Control 2h	wilcox
CAGL0J09130g	0.000254232	-0.662191	0.456	0.889	1	challenged	Control 2h	wilcox
CAGL0M04719g	0.00025604	0.836738	0.721	0	1	challenged	Control 2h	wilcox
CAGL0B00858g	0.000256087	-0.669141	0.25	0.778	1	challenged	Control 2h	wilcox
CAGL0F01969g	0.000256224	-0.747214	0.588	0.889	1	challenged	Control 2h	wilcox
CAGL0D02002g	0.000257783	0.849396	0.721	0	1	challenged	Control 2h	wilcox
CAGL0L05500g	0.000259057	0.804373	0.721	0	1	challenged	Control 2h	wilcox
CAGL0I00682g	0.000260334	-0.477384	0.103	0.556	1	challenged	Control 2h	wilcox
CAGL0J07172g	0.000262115	-0.540679	0.235	0.778	1	challenged	Control 2h	wilcox
CAGL0M07678g	0.00026355	0.823917	0.721	0	1	challenged	Control 2h	wilcox
CAGL0K06787g	0.000266177	0.84768	0.838	0.222	1	challenged	Control 2h	wilcox
CAGL0A03432g	0.000266713	0.874242	0.721	0	1	challenged	Control 2h	wilcox
CAGL0K11836g	0.000267888	-0.793051	0.618	1	1	challenged	Control 2h	wilcox
CAGL0J04642g	0.000270427	0.852821	0.824	0.222	1	challenged	Control 2h	wilcox
CAGL0M10829g	0.000271145	0.797263	0.897	0.333	1	challenged	Control 2h	wilcox
CAGL0M09559g	0.00027177	0.849396	0.721	0	1	challenged	Control 2h	wilcox
CAGL0J08976g	0.000272728	-0.553297	0.529	1	1	challenged	Control 2h	wilcox
CAGL0I06138g	0.000272873	0.855666	0.721	0	1	challenged	Control 2h	wilcox
CAGL0J01529g	0.00027448	0.849396	0.868	0.333	1	challenged	Control 2h	wilcox
CAGL0J11748g	0.000275381	-0.512929	0.324	0.889	1	challenged	Control 2h	wilcox
CAGL0I01980g	0.000277782	-0.592314	0.412	1	1	challenged	Control 2h	wilcox
CAGL0J01980g	0.000278098	0.849396	0.721	0	1	challenged	Control 2h	wilcox
CAGL0K05445g	0.000278584	0.895488	0.779	0.111	1	challenged	Control 2h	wilcox
CAGL0B02035g	0.000278592	-0.547041	0.838	1	1	challenged	Control 2h	wilcox
CAGL0H10582g	0.000280463	0.873629	0.779	0.111	1	challenged	Control 2h	wilcox
CAGL0M13827g	0.000283391	0.845616	0.779	0.111	1	challenged	Control 2h	wilcox
CAGL0B01419g	0.000283451	-0.544697	0.721	1	1	challenged	Control 2h	wilcox
CAGL0I00308g	0.000283469	-0.627405	0.485	1	1	challenged	Control 2h	wilcox
CAGL0I05060g	0.000284395	-0.626419	0.441	0.889	1	challenged	Control 2h	wilcox
CAGL0L08756g	0.000284474	0.898486	0.721	0	1	challenged	Control 2h	wilcox
CAGL0G00308g	0.000285567	-0.587199	0.485	1	1	challenged	Control 2h	wilcox
CAGL0L02475g	0.000285701	0.683295	1	0.889	1	challenged	Control 2h	wilcox
CAGL0K00473g	0.000286785	0.89248	0.721	0	1	challenged	Control 2h	wilcox
CAGL0F03025g	0.000288323	0.893028	0.824	0.222	1	challenged	Control 2h	wilcox
CAGL0K06215g	0.000290923	0.743337	0.706	0	1	challenged	Control 2h	wilcox
CAGL0D04444g	0.000291969	0.910391	0.721	0	1	challenged	Control 2h	wilcox
CAGL0A03102g	0.000292211	0.91736	0.824	0.222	1	challenged	Control 2h	wilcox
CAGL0I06875g	0.000292429	-0.455863	0.235	0.889	1	challenged	Control 2h	wilcox
CAGL0J11308g	0.000298673	-0.585558	0.515	1	1	challenged	Control 2h	wilcox
CAGL0A04411g	0.000300937	0.950976	0.721	0	1	challenged	Control 2h	wilcox
CAGL0M03707g	0.000301228	0.911574	0.779	0.111	1	challenged	Control 2h	wilcox
CAGL0D01452g	0.000304001	-0.396759	0.971	1	1	challenged	Control 2h	wilcox
CAGL0D05962g	0.000304364	-0.481838	0.235	0.778	1	challenged	Control 2h	wilcox
CAGL0D03344g	0.000305802	0.907004	0.926	0.333	1	challenged	Control 2h	wilcox
CAGL0G06380g	0.000305918	0.885038	0.897	0.333	1	challenged	Control 2h	wilcox
CAGL0J02530g	0.000313927	-0.555946	0.485	1	1	challenged	Control 2h	wilcox
CAGL0L04928g	0.000314132	0.777705	0.706	0	1	challenged	Control 2h	wilcox
CAGL0D05808g	0.000315282	0.863025	0.824	0.222	1	challenged	Control 2h	wilcox
CAGL0L00627g	0.00031987	0.770925	0.706	0	1	challenged	Control 2h	wilcox
CAGL0H09944g	0.000322969	-0.689477	0.279	0.778	1	challenged	Control 2h	wilcox
CAGL0H03267g	0.000327613	0.895488	0.779	0.111	1	challenged	Control 2h	wilcox
CAGL0J10802g	0.000328075	0.836738	0.706	0	1	challenged	Control 2h	wilcox
CAGL0C00473g	0.000328919	0.801839	0.853	0.444	1	challenged	Control 2h	wilcox
CAGL0M00176g	0.000329505	0.650222	0.985	0.889	1	challenged	Control 2h	wilcox
CAGL0L04114g	0.00033048	0.797772	0.706	0	1	challenged	Control 2h	wilcox
CAGL0J09196g	0.000330492	-0.496227	0.515	1	1	challenged	Control 2h	wilcox
CAGL0M05203g	0.000330843	0.797772	0.706	0	1	challenged	Control 2h	wilcox
CAGL0F07513g	0.000332219	-0.575364	0.515	0.889	1	challenged	Control 2h	wilcox
CAGL0I03410g	0.000332568	0.849396	0.853	0.333	1	challenged	Control 2h	wilcox
CAGL0I08393g	0.000332842	0.851282	0.779	0.111	1	challenged	Control 2h	wilcox
CAGL0L07480g	0.000336234	-0.443304	0.353	1	1	challenged	Control 2h	wilcox
CAGL0K09328g	0.000337865	0.862518	0.765	0.111	1	challenged	Control 2h	wilcox
CAGL0K06479g	0.000338237	0.897942	0.809	0.222	1	challenged	Control 2h	wilcox
CAGL0E06050g	0.000338924	0.769649	0.941	0.556	1	challenged	Control 2h	wilcox
CAGL0I03454g	0.000339202	-0.707962	0.588	1	1	challenged	Control 2h	wilcox
CAGL0G06842g	0.000339992	-0.458308	0.985	1	1	challenged	Control 2h	wilcox
CAGL0I10428g	0.000341543	0.843087	0.706	0	1	challenged	Control 2h	wilcox
CAGL0F02739g	0.000342186	0.804373	0.706	0	1	challenged	Control 2h	wilcox
CAGL0C05357g	0.000343242	0.895488	0.838	0.333	1	challenged	Control 2h	wilcox
CAGL0H00682g	0.000347352	-0.535905	0.794	1	1	challenged	Control 2h	wilcox
CAGL0J05214g	0.000347533	0.81093	0.809	0.222	1	challenged	Control 2h	wilcox
CAGL0I09086g	0.000348963	-0.512375	0.221	0.778	1	challenged	Control 2h	wilcox
CAGL0K05797g	0.000349268	-0.376031	0.191	0.778	1	challenged	Control 2h	wilcox
CAGL0F04983g	0.000349454	0.843087	0.706	0	1	challenged	Control 2h	wilcox
CAGL0E01551g	0.000352537	-0.723	0.691	1	1	challenged	Control 2h	wilcox
CAGL0M01540g	0.000354285	-0.570849	0.426	1	1	challenged	Control 2h	wilcox
CAGL0K00429g	0.000356658	0.868089	0.706	0	1	challenged	Control 2h	wilcox
CAGL0D00726g	0.000357378	-0.530628	0.162	0.667	1	challenged	Control 2h	wilcox
CAGL0G06270g	0.000357458	0.81093	0.824	0.222	1	challenged	Control 2h	wilcox
CAGL0J04994g	0.000358128	-0.580726	0.279	0.889	1	challenged	Control 2h	wilcox
CAGL0A02926g	0.000358223	-0.68526	0.353	0.889	1	challenged	Control 2h	wilcox
CAGL0H02431g	0.000358335	0.855666	0.706	0	1	challenged	Control 2h	wilcox
CAGL0K06105g	0.00035858	-0.591537	0.618	1	1	challenged	Control 2h	wilcox
CAGL0M09361g	0.000358591	0.557934	0.985	1	1	challenged	Control 2h	wilcox
CAGL0F06611g	0.000359035	0.868089	0.706	0	1	challenged	Control 2h	wilcox
CAGL0G09735g	0.000362115	-0.643157	0.632	1	1	challenged	Control 2h	wilcox
CAGL0F03443g	0.000365101	-0.42468	0.206	0.778	1	challenged	Control 2h	wilcox
CAGL0D04884g	0.000369876	0.880359	0.706	0	1	challenged	Control 2h	wilcox
CAGL0H02959g	0.000371645	-0.669141	0.265	0.778	1	challenged	Control 2h	wilcox
CAGL0H08085g	0.000372388	0.886438	0.706	0	1	challenged	Control 2h	wilcox
CAGL0F08965g	0.000383305	-0.484949	0.412	1	1	challenged	Control 2h	wilcox
CAGL0I09262g	0.000383684	-0.494338	0.426	1	1	challenged	Control 2h	wilcox
CAGL0E01903g	0.000384065	0.956642	0.706	0	1	challenged	Control 2h	wilcox
CAGL0F07139g	0.000384912	0.927987	0.706	0	1	challenged	Control 2h	wilcox
CAGL0I02486g	0.000386016	-0.33692	1	1	1	challenged	Control 2h	wilcox
CAGL0M03685g	0.000386917	-0.481838	0.353	1	1	challenged	Control 2h	wilcox
CAGL0E05984g	0.000387792	0.967878	0.706	0	1	challenged	Control 2h	wilcox
CAGL0L00781g	0.000390502	-0.676263	0.706	1	1	challenged	Control 2h	wilcox
CAGL0H04411g	0.000392833	0.756536	0.765	0.111	1	challenged	Control 2h	wilcox
CAGL0F02783g	0.000395703	0.736319	0.691	0	1	challenged	Control 2h	wilcox
CAGL0K10956g	0.000396005	-0.664699	0.868	1	1	challenged	Control 2h	wilcox
CAGL0K02673g	0.000396463	0.76214	0.985	0.778	1	challenged	Control 2h	wilcox
CAGL0G05511g	0.000396893	-0.583066	0.324	0.889	1	challenged	Control 2h	wilcox
CAGL0E00605g	0.000401657	0.70557	0.765	0.111	1	challenged	Control 2h	wilcox
CAGL0H03575g	0.000402383	-0.412845	0.147	0.667	1	challenged	Control 2h	wilcox
CAGL0K13024g	0.000404207	0.829146	0.941	0.444	1	challenged	Control 2h	wilcox
CAGL0L04532g	0.000404713	0.81093	0.765	0.111	1	challenged	Control 2h	wilcox
CAGL0H08327g	0.00040514	-0.460636	1	1	1	challenged	Control 2h	wilcox
CAGL0J03190g	0.000405329	-0.570031	0.338	0.889	1	challenged	Control 2h	wilcox
CAGL0M11374g	0.000410521	0.599967	1	0.889	1	challenged	Control 2h	wilcox
CAGL0F02343g	0.000413846	-0.624689	0.265	0.778	1	challenged	Control 2h	wilcox
CAGL0J08184g	0.000414979	-0.512375	0.221	0.778	1	challenged	Control 2h	wilcox
CAGL0L11594g	0.000416536	0.797772	0.691	0	1	challenged	Control 2h	wilcox
CAGL0D03454g	0.000417279	0.756536	0.765	0.111	1	challenged	Control 2h	wilcox
CAGL0D00418g	0.000417931	-0.659705	0.5	0.889	1	challenged	Control 2h	wilcox
CAGL0G00528g	0.000418168	0.873126	0.809	0.222	1	challenged	Control 2h	wilcox
CAGL0K06655g	0.000419715	0.679078	0.765	0.111	1	challenged	Control 2h	wilcox
CAGL0M07898g	0.000419717	0.845616	0.765	0.111	1	challenged	Control 2h	wilcox
CAGL0I05764g	0.000421351	0.770925	0.691	0	1	challenged	Control 2h	wilcox
CAGL0G03641g	0.000424439	0.847035	0.912	0.556	1	challenged	Control 2h	wilcox
CAGL0F06787g	0.000426145	-0.585216	0.397	0.889	1	challenged	Control 2h	wilcox
CAGL0K12254g	0.00042742	-0.61417	0.618	1	1	challenged	Control 2h	wilcox
CAGL0M01408g	0.000428275	0.830348	0.691	0	1	challenged	Control 2h	wilcox
CAGL0M08492g	0.00042872	0.918389	0.868	0.333	1	challenged	Control 2h	wilcox
CAGL0I00418g	0.000434079	-0.738268	0.515	0.889	1	challenged	Control 2h	wilcox
CAGL0I10670g	0.000435866	0.784439	0.691	0	1	challenged	Control 2h	wilcox
CAGL0E05786g	0.00044232	0.823917	0.691	0	1	challenged	Control 2h	wilcox
CAGL0F03179g	0.000442616	-0.538615	0.382	0.889	1	challenged	Control 2h	wilcox
CAGL0I10538g	0.000442829	0.823917	0.691	0	1	challenged	Control 2h	wilcox
CAGL0D05940g	0.000443175	0.90624	0.765	0.111	1	challenged	Control 2h	wilcox
CAGL0J07348g	0.00044504	0.804373	0.691	0	1	challenged	Control 2h	wilcox
CAGL0I05412g	0.000445509	0.804373	0.691	0	1	challenged	Control 2h	wilcox
CAGL0L01771g	0.000446652	-0.37816	0.265	0.889	1	challenged	Control 2h	wilcox
CAGL0E00561g	0.000447222	0.822626	0.765	0.111	1	challenged	Control 2h	wilcox
SNR17	0.000448375	0.764904	0.912	0.778	1	challenged	Control 2h	wilcox
CAGL0I08723g	0.000449892	-0.42468	0.221	0.778	1	challenged	Control 2h	wilcox
CAGL0E04070g	0.000452652	0.895488	0.838	0.333	1	challenged	Control 2h	wilcox
CAGL0J09746g	0.00045899	0.830348	0.691	0	1	challenged	Control 2h	wilcox
CAGL0L03454g	0.000460167	0.830348	0.691	0	1	challenged	Control 2h	wilcox
CAGL0E05478g	0.000461607	0.836738	0.691	0	1	challenged	Control 2h	wilcox
CAGL0B00792g	0.00047427	0.868089	0.691	0	1	challenged	Control 2h	wilcox
CAGL0J06094g	0.00047728	0.897942	0.809	0.222	1	challenged	Control 2h	wilcox
CAGL0L03630g	0.000479348	-0.593629	0.868	1	1	challenged	Control 2h	wilcox
CAGL0M08074g	0.000481525	0.904456	0.691	0	1	challenged	Control 2h	wilcox
CAGL0J11594g	0.000483554	0.922156	0.691	0	1	challenged	Control 2h	wilcox
CAGL0E00737g	0.000486358	0.767207	0.956	0.778	1	challenged	Control 2h	wilcox
CAGL0G10043g	0.000492736	0.939548	0.691	0	1	challenged	Control 2h	wilcox
CAGL0H06435g	0.000492768	-0.655407	0.426	0.889	1	challenged	Control 2h	wilcox
CAGL0J04422g	0.000493109	0.783095	0.926	0.444	1	challenged	Control 2h	wilcox
CAGL0M03091g	0.000496226	0.757226	0.676	0	1	challenged	Control 2h	wilcox
CAGL0L02189g	0.000500475	-0.532805	0.368	0.889	1	challenged	Control 2h	wilcox
CAGL0K12342g	0.000501022	-0.60643	0.382	0.889	1	challenged	Control 2h	wilcox
CAGL0F03949g	0.000501216	0.958336	0.75	0.111	1	challenged	Control 2h	wilcox
CAGL0J04620g	0.000502334	-0.490178	0.853	1	1	challenged	Control 2h	wilcox
CAGL0G04829g	0.000506435	-0.694829	0.574	1	1	challenged	Control 2h	wilcox
CAGL0H03993g	0.000507737	-0.481838	0.309	0.889	1	challenged	Control 2h	wilcox
CAGL0M13871g	0.000510874	0.736319	0.676	0	1	challenged	Control 2h	wilcox
CAGL0J10054g	0.000512581	0.761605	0.809	0.222	1	challenged	Control 2h	wilcox
CAGL0G08866g	0.000513967	0.750306	0.676	0	1	challenged	Control 2h	wilcox
CAGL0K04169g	0.000514038	0.832095	0.794	0.222	1	challenged	Control 2h	wilcox
CAGL0L12496g	0.000516825	-0.338737	0.029	0.333	1	challenged	Control 2h	wilcox
CAGL0H09746g	0.000518607	0.714966	0.676	0	1	challenged	Control 2h	wilcox
CAGL0L00297g	0.000520697	0.863025	0.794	0.222	1	challenged	Control 2h	wilcox
CAGL0G05049g	0.000524232	-0.505936	0.176	0.667	1	challenged	Control 2h	wilcox
CAGL0M07227g	0.000525022	0.777705	0.676	0	1	challenged	Control 2h	wilcox
CAGL0G07667g	0.000525131	0.922156	0.809	0.222	1	challenged	Control 2h	wilcox
CAGL0G08602g	0.000526459	0.81093	0.75	0.111	1	challenged	Control 2h	wilcox
CAGL0A01177g	0.000530395	0.65569	0.662	0	1	challenged	Control 2h	wilcox
CAGL0F08811g	0.000531492	0.764099	0.676	0	1	challenged	Control 2h	wilcox
CAGL0I03212g	0.000531492	0.736319	0.676	0	1	challenged	Control 2h	wilcox
CAGL0L07832g	0.000533914	0.757226	0.676	0	1	challenged	Control 2h	wilcox
CAGL0L02695g	0.000534369	0.736319	0.676	0	1	challenged	Control 2h	wilcox
CAGL0A00231g	0.000537809	0.756536	0.75	0.111	1	challenged	Control 2h	wilcox
CAGL0M02805g	0.000539849	0.743337	0.676	0	1	challenged	Control 2h	wilcox
CAGL0M10571g	0.000544771	-0.675835	0.544	0.889	1	challenged	Control 2h	wilcox
CAGL0D02156g	0.000552526	-0.518206	0.456	1	1	challenged	Control 2h	wilcox
CAGL0K05841g	0.00055274	0.761605	0.985	0.667	1	challenged	Control 2h	wilcox
CAGL0F04103g	0.000553543	0.900878	0.75	0.111	1	challenged	Control 2h	wilcox
CAGL0M02893g	0.000555954	0.777705	0.676	0	1	challenged	Control 2h	wilcox
CAGL0J03344g	0.000559496	0.764099	0.676	0	1	challenged	Control 2h	wilcox
CAGL0G02387g	0.00055981	0.804373	0.676	0	1	challenged	Control 2h	wilcox
CAGL0I02376g	0.000560298	0.678332	0.662	0	1	challenged	Control 2h	wilcox
CAGL0M05533g	0.000564682	0.874242	0.676	0	1	challenged	Control 2h	wilcox
CAGL0C03289g	0.000566365	0.784439	0.676	0	1	challenged	Control 2h	wilcox
CAGL0I03256g	0.000566418	0.797772	0.676	0	1	challenged	Control 2h	wilcox
CAGL0M09064g	0.00057103	-0.512929	0.324	0.889	1	challenged	Control 2h	wilcox
CAGL0F01793g	0.000572094	0.873629	0.75	0.111	1	challenged	Control 2h	wilcox
CAGL0L12364g	0.000574544	-0.619816	0.853	1	1	challenged	Control 2h	wilcox
CAGL0B03245g	0.000575231	-0.540679	0.574	1	1	challenged	Control 2h	wilcox
CAGL0K01705g	0.000576433	-0.412845	0.162	0.667	1	challenged	Control 2h	wilcox
CAGL0E04548g	0.000577246	-0.577148	0.647	1	1	challenged	Control 2h	wilcox
CAGL0C03135g	0.000577765	0.797772	0.676	0	1	challenged	Control 2h	wilcox
CAGL0M01496g	0.000578353	0.784439	0.676	0	1	challenged	Control 2h	wilcox
CAGL0L08140g	0.000578974	0.834187	0.75	0.111	1	challenged	Control 2h	wilcox
CAGL0M01430g	0.000583337	0.843087	0.676	0	1	challenged	Control 2h	wilcox
CAGL0C01859g	0.000585042	-0.565608	0.441	0.889	1	challenged	Control 2h	wilcox
CAGL0J07942g	0.000589974	0.823917	0.676	0	1	challenged	Control 2h	wilcox
CAGL0L04356g	0.000590788	0.65569	0.662	0	1	challenged	Control 2h	wilcox
CAGL0F01551g	0.000594863	0.843087	0.676	0	1	challenged	Control 2h	wilcox
CAGL0B00396g	0.000596583	-0.528358	0.368	0.889	1	challenged	Control 2h	wilcox
CAGL0F08943g	0.000597212	-0.489385	0.25	0.778	1	challenged	Control 2h	wilcox
CAGL0E01507g	0.000599562	0.836738	0.676	0	1	challenged	Control 2h	wilcox
CAGL0K00649g	0.000603192	-0.6271	0.471	0.889	1	challenged	Control 2h	wilcox
CAGL0M13475g	0.000608482	0.843087	0.676	0	1	challenged	Control 2h	wilcox
CAGL0J06732g	0.000608648	0.855666	0.676	0	1	challenged	Control 2h	wilcox
CAGL0K10054g	0.000618613	0.874242	0.676	0	1	challenged	Control 2h	wilcox
CAGL0M10659g	0.000623964	0.792377	0.941	0.778	1	challenged	Control 2h	wilcox
CAGL0E06072g	0.000632121	-0.618894	0.485	0.889	1	challenged	Control 2h	wilcox
CAGL0F00825g	0.000632993	-0.76952	0.309	0.778	1	challenged	Control 2h	wilcox
CAGL0L08008g	0.000634939	0.933784	0.676	0	1	challenged	Control 2h	wilcox
CAGL0B02299g	0.000637043	0.794757	0.794	0.222	1	challenged	Control 2h	wilcox
CAGL0I03322g	0.000637566	-0.566996	0.662	1	1	challenged	Control 2h	wilcox
CAGL0J00781g	0.000639545	0.764626	0.882	0.444	1	challenged	Control 2h	wilcox
CAGL0J09108g	0.000641028	0.79512	0.912	0.444	1	challenged	Control 2h	wilcox
CAGL0J10670g	0.000641781	0.767207	0.794	0.222	1	challenged	Control 2h	wilcox
CAGL0C03553g	0.000642286	-0.470474	0.544	1	1	challenged	Control 2h	wilcox
SNR6	0.000647138	-0.461047	0.176	0.667	1	challenged	Control 2h	wilcox
CAGL0E06006g	0.000653972	-0.566996	0.5	1	1	challenged	Control 2h	wilcox
CAGL0D03168g	0.000655557	0.65569	0.985	0.778	1	challenged	Control 2h	wilcox
CAGL0L06776g	0.000658815	0.863448	0.838	0.222	1	challenged	Control 2h	wilcox
CAGL0G01254g	0.000663985	0.744608	0.794	0.222	1	challenged	Control 2h	wilcox
CAGL0C00319g	0.000669909	-0.523777	0.824	1	1	challenged	Control 2h	wilcox
CAGL0C04763g	0.000673065	-0.529767	0.544	1	1	challenged	Control 2h	wilcox
CAGL0F07579g	0.00067454	-0.426268	0.956	1	1	challenged	Control 2h	wilcox
CAGL0H05929g	0.000674872	0.81093	0.838	0.222	1	challenged	Control 2h	wilcox
CAGL0I06116g	0.000675181	0.648027	0.647	0	1	challenged	Control 2h	wilcox
CAGL0M00286g	0.0006858	0.740644	0.868	0.444	1	challenged	Control 2h	wilcox
CAGL0F01771g	0.000692618	0.768882	0.735	0.111	1	challenged	Control 2h	wilcox
CAGL0C03652g	0.00069494	-0.624689	0.265	0.778	1	challenged	Control 2h	wilcox
CAGL0L03025g	0.000699463	0.764099	0.662	0	1	challenged	Control 2h	wilcox
CAGL0D05236g	0.000702268	0.764099	0.662	0	1	challenged	Control 2h	wilcox
CAGL0J07920g	0.000702601	0.648027	0.647	0	1	challenged	Control 2h	wilcox
CAGL0I03784g	0.00070369	-0.434123	0.294	0.889	1	challenged	Control 2h	wilcox
CAGL0I07931g	0.00070771	0.770925	0.662	0	1	challenged	Control 2h	wilcox
CAGL0H10142g	0.000713361	0.845616	0.735	0.111	1	challenged	Control 2h	wilcox
CAGL0L10472g	0.000713452	-0.543615	0.632	0.889	1	challenged	Control 2h	wilcox
CAGL0H03597g	0.000716084	-0.446747	0.235	0.778	1	challenged	Control 2h	wilcox
CAGL0D03190g	0.000717034	0.692412	0.735	0.111	1	challenged	Control 2h	wilcox
CAGL0F03113g	0.000720316	-0.488353	0.382	0.889	1	challenged	Control 2h	wilcox
CAGL0G02893g	0.000722332	-0.534206	0.324	0.778	1	challenged	Control 2h	wilcox
CAGL0B00440g	0.000725187	0.784439	0.662	0	1	challenged	Control 2h	wilcox
CAGL0M09977g	0.000726428	0.797772	0.662	0	1	challenged	Control 2h	wilcox
CAGL0L03069g	0.000729701	0.791128	0.662	0	1	challenged	Control 2h	wilcox
CAGL0F02255g	0.00073186	-0.525641	0.618	1	1	challenged	Control 2h	wilcox
CAGL0G03289g	0.000733599	0.654515	0.985	0.889	1	challenged	Control 2h	wilcox
CAGL0K09284g	0.000735287	0.797772	0.662	0	1	challenged	Control 2h	wilcox
CAGL0J09834g	0.000740489	-0.493814	0.191	0.667	1	challenged	Control 2h	wilcox
CAGL0H01859g	0.000742373	-0.503817	0.397	0.889	1	challenged	Control 2h	wilcox
CAGL0L02585g	0.000744153	0.830348	0.662	0	1	challenged	Control 2h	wilcox
CAGL0M05731g	0.000747015	-0.453667	0.324	0.889	1	challenged	Control 2h	wilcox
CAGL0M08294g	0.000749147	0.836738	0.662	0	1	challenged	Control 2h	wilcox
CAGL0A00957g	0.000755009	-0.596768	0.397	0.889	1	challenged	Control 2h	wilcox
CAGL0B03091g	0.000767316	0.868089	0.662	0	1	challenged	Control 2h	wilcox
CAGL0F02299g	0.000769149	0.843087	0.662	0	1	challenged	Control 2h	wilcox
CAGL0L01221g	0.000770879	0.692412	0.735	0.111	1	challenged	Control 2h	wilcox
CAGL0L02519g	0.000788662	-0.412845	0.176	0.667	1	challenged	Control 2h	wilcox
CAGL0M10197g	0.000793462	0.904456	0.662	0	1	challenged	Control 2h	wilcox
CAGL0M11814g	0.000796049	0.776014	0.824	0.333	1	challenged	Control 2h	wilcox
CAGL0L06534g	0.000800963	0.662157	0.971	0.778	1	challenged	Control 2h	wilcox
CAGL0J09328g	0.000803334	-0.611296	0.206	0.667	1	challenged	Control 2h	wilcox
CAGL0A00275g	0.000808013	-0.646918	0.838	1	1	challenged	Control 2h	wilcox
CAGL0K10692g	0.000809152	-0.352221	0.206	0.778	1	challenged	Control 2h	wilcox
CAGL0M10615g	0.000810558	-0.572567	0.779	1	1	challenged	Control 2h	wilcox
CAGL0K02343g	0.000810797	0.733113	0.794	0.222	1	challenged	Control 2h	wilcox
CAGL0M10637g	0.000813991	-0.518206	0.5	1	1	challenged	Control 2h	wilcox
CAGL0B04917g	0.000824207	-0.523048	0.382	0.889	1	challenged	Control 2h	wilcox
CAGL0L09647g	0.000828128	0.673572	0.794	0.222	1	challenged	Control 2h	wilcox
CAGL0D04400g	0.000830332	-0.448777	0.176	0.667	1	challenged	Control 2h	wilcox
CAGL0L00825g	0.000830514	-0.550467	0.515	1	1	challenged	Control 2h	wilcox
CAGL0G03905g	0.000831306	-0.511285	0.647	1	1	challenged	Control 2h	wilcox
CAGL0K04521g	0.00083237	-0.461047	0.191	0.667	1	challenged	Control 2h	wilcox
CAGL0K08602g	0.000833204	0.678332	0.647	0	1	challenged	Control 2h	wilcox
CAGL0E03179g	0.000833796	-0.644357	0.471	1	1	challenged	Control 2h	wilcox
CAGL0E01089g	0.000841036	0.707746	0.647	0	1	challenged	Control 2h	wilcox
CAGL0M05159g	0.000846031	0.729252	0.647	0	1	challenged	Control 2h	wilcox
CAGL0L11198g	0.000849753	0.700473	0.647	0	1	challenged	Control 2h	wilcox
CAGL0L01243g	0.00085593	0.707746	0.647	0	1	challenged	Control 2h	wilcox
CAGL0J01309g	0.000856118	-0.434123	0.868	1	1	challenged	Control 2h	wilcox
CAGL0E04488g	0.000858202	0.789698	0.882	0.444	1	challenged	Control 2h	wilcox
CAGL0L06754g	0.000861971	0.851282	0.721	0.111	1	challenged	Control 2h	wilcox
CAGL0G08250g	0.000863264	0.706072	0.868	0.333	1	challenged	Control 2h	wilcox
CAGL0F01221g	0.000868824	-0.50307	0.926	1	1	challenged	Control 2h	wilcox
CAGL0E01595g	0.000873479	0.784439	0.647	0	1	challenged	Control 2h	wilcox
CAGL0M03729g	0.000874262	0.691809	0.779	0.222	1	challenged	Control 2h	wilcox
CAGL0H07425g	0.000874642	0.764099	0.647	0	1	challenged	Control 2h	wilcox
CAGL0H03751g	0.000879146	-0.529379	0.794	1	1	challenged	Control 2h	wilcox
CAGL0J10032g	0.000891741	0.764099	0.647	0	1	challenged	Control 2h	wilcox
CAGL0J07502g	0.000914569	0.764099	0.647	0	1	challenged	Control 2h	wilcox
CAGL0G07777g	0.00091814	0.693147	0.941	0.889	1	challenged	Control 2h	wilcox
CAGL0E06028g	0.000924196	0.784439	0.647	0	1	challenged	Control 2h	wilcox
CAGL0H05907g	0.000926999	-0.496227	0.25	0.778	1	challenged	Control 2h	wilcox
CAGL0I05500g	0.000930894	0.777705	0.647	0	1	challenged	Control 2h	wilcox
CAGL0E02321g	0.000932675	0.843087	0.647	0	1	challenged	Control 2h	wilcox
CAGL0L11836g	0.000934134	0.770925	0.647	0	1	challenged	Control 2h	wilcox
CAGL0C04719g	0.000934878	-0.435318	0.235	0.778	1	challenged	Control 2h	wilcox
CAGL0J00671g	0.00094308	0.78712	0.721	0.111	1	challenged	Control 2h	wilcox
CAGL0K09526g	0.000946186	-0.496227	0.868	1	1	challenged	Control 2h	wilcox
CAGL0K04125g	0.000948443	-0.526061	0.985	1	1	challenged	Control 2h	wilcox
CAGL0F05379g	0.000948479	0.784439	0.647	0	1	challenged	Control 2h	wilcox
CAGL0H02491g	0.000952858	-0.570031	0.647	1	1	challenged	Control 2h	wilcox
CAGL0D03564g	0.000958948	-0.526789	0.5	0.889	1	challenged	Control 2h	wilcox
CAGL0K01617g	0.000964793	0.804373	0.647	0	1	challenged	Control 2h	wilcox
CAGL0H07821g	0.000967525	0.81093	0.721	0.111	1	challenged	Control 2h	wilcox
CAGL0E06556g	0.000968527	0.904456	0.647	0	1	challenged	Control 2h	wilcox
CAGL0L13112g	0.00098105	0.739834	0.824	0.333	1	challenged	Control 2h	wilcox
CAGL0J00473g	0.000988046	0.678332	0.632	0	1	challenged	Control 2h	wilcox
CAGL0K00957g	0.000988436	0.855666	0.647	0	1	challenged	Control 2h	wilcox
CAGL0L01001g	0.000989832	0.837718	0.838	0.444	1	challenged	Control 2h	wilcox
CAGL0H05313g	0.000993778	0.712084	0.721	0.111	1	challenged	Control 2h	wilcox
CAGL0K05511g	0.000993877	0.663294	0.632	0	1	challenged	Control 2h	wilcox
CAGL0D00154g	0.000994686	-0.547435	0.456	1	1	challenged	Control 2h	wilcox
CAGL0F07821g	0.000996003	0.678332	0.632	0	1	challenged	Control 2h	wilcox
CAGL0G02343g	0.000997296	-0.386528	0.118	0.556	1	challenged	Control 2h	wilcox
CAGL0H07447g	0.000997969	0.745084	0.809	0.333	1	challenged	Control 2h	wilcox
CAGL0H09834g	0.000999998	0.520443	1	1	1	challenged	Control 2h	wilcox
CAGL0H04763g	0.00100034	0.551177	0.985	1	1	challenged	Control 2h	wilcox
CAGL0E00693g	0.00100158	0.897288	0.897	0.333	1	challenged	Control 2h	wilcox
CAGL0H04565g	0.00100776	-0.561881	0.426	0.889	1	challenged	Control 2h	wilcox
CAGL0G06952g	0.00101397	-0.490807	0.662	1	1	challenged	Control 2h	wilcox
CAGL0E02761g	0.00101953	-0.594192	0.779	1	1	challenged	Control 2h	wilcox
CAGL0D04642g	0.00102154	0.697815	0.779	0.222	1	challenged	Control 2h	wilcox
CAGL0B03641g	0.00102353	0.71562	0.779	0.111	1	challenged	Control 2h	wilcox
CAGL0F05775g	0.00102535	0.718557	0.721	0.111	1	challenged	Control 2h	wilcox
CAGL0L13332g	0.00102595	0.794757	0.765	0.222	1	challenged	Control 2h	wilcox
CAGL0J06820g	0.00105416	-0.468935	0.426	0.889	1	challenged	Control 2h	wilcox
CAGL0A02508g	0.00106727	-0.435318	0.25	0.778	1	challenged	Control 2h	wilcox
CAGL0L11726g	0.00107598	0.693147	0.632	0	1	challenged	Control 2h	wilcox
CAGL0F06237g	0.0010799	0.700473	0.632	0	1	challenged	Control 2h	wilcox
CAGL0G04961g	0.00108206	0.685767	0.632	0	1	challenged	Control 2h	wilcox
CAGL0L10736g	0.00108737	-0.451066	0.132	0.556	1	challenged	Control 2h	wilcox
CAGL0L11572g	0.00109214	0.583768	0.985	0.889	1	challenged	Control 2h	wilcox
CAGL0D00550g	0.00109768	0.707746	0.632	0	1	challenged	Control 2h	wilcox
CAGL0H10472g	0.00109882	-0.616941	0.368	0.889	1	challenged	Control 2h	wilcox
CAGL0G05379g	0.00110898	0.722135	0.632	0	1	challenged	Control 2h	wilcox
CAGL0K02387g	0.0011105	0.777705	0.632	0	1	challenged	Control 2h	wilcox
CAGL0D00748g	0.00111064	-0.590732	0.456	0.889	1	challenged	Control 2h	wilcox
CAGL0M13893g	0.00111298	0.700473	0.632	0	1	challenged	Control 2h	wilcox
CAGL0L08976g	0.00111528	0.714966	0.632	0	1	challenged	Control 2h	wilcox
CAGL0J08437g	0.00112286	-0.390866	0.324	0.889	1	challenged	Control 2h	wilcox
CAGL0J09218g	0.00112688	0.783828	0.765	0.222	1	challenged	Control 2h	wilcox
CAGL0C01221g	0.00112948	0.722135	0.632	0	1	challenged	Control 2h	wilcox
CAGL0A01672g	0.00113393	0.707746	0.956	0.778	1	challenged	Control 2h	wilcox
CAGL0H09812g	0.00113652	0.806016	0.779	0.333	1	challenged	Control 2h	wilcox
CAGL0M02233g	0.00114022	0.729252	0.632	0	1	challenged	Control 2h	wilcox
CAGL0E00891g	0.00114392	-0.550996	0.588	1	1	challenged	Control 2h	wilcox
CAGL0J10912g	0.00116041	0.757226	0.632	0	1	challenged	Control 2h	wilcox
CAGL0I03916g	0.00116119	-0.415975	0.985	1	1	challenged	Control 2h	wilcox
CAGL0L03846g	0.00116365	0.743337	0.632	0	1	challenged	Control 2h	wilcox
CAGL0M11572g	0.00116843	0.750306	0.706	0.111	1	challenged	Control 2h	wilcox
CAGL0B00616g	0.00117223	0.770925	0.632	0	1	challenged	Control 2h	wilcox
CAGL0F08459g	0.00117435	0.723919	0.809	0.333	1	challenged	Control 2h	wilcox
CAGL0E04972g	0.00117735	0.608806	0.941	0.778	1	challenged	Control 2h	wilcox
CAGL0K05643g	0.00118645	-0.521059	0.735	1	1	challenged	Control 2h	wilcox
CAGL0B01166g	0.0011878	0.725973	0.868	0.333	1	challenged	Control 2h	wilcox
CAGL0I01606g	0.0011895	0.777705	0.632	0	1	challenged	Control 2h	wilcox
CAGL0D03432g	0.00119098	0.670263	0.853	0.333	1	challenged	Control 2h	wilcox
CAGL0G08778g	0.00119682	0.624679	0.618	0	1	challenged	Control 2h	wilcox
CAGL0I10747g	0.00120012	-0.468935	0.368	0.889	1	challenged	Control 2h	wilcox
CAGL0M04455g	0.00120227	0.644945	0.706	0.111	1	challenged	Control 2h	wilcox
CAGL0D00880g	0.00120443	0.791128	0.632	0	1	challenged	Control 2h	wilcox
CAGL0C03355g	0.00120453	0.804373	0.632	0	1	challenged	Control 2h	wilcox
CAGL0K12980g	0.00120781	-0.420014	1	1	1	challenged	Control 2h	wilcox
CAGL0I01342g	0.00122701	0.692412	0.706	0.111	1	challenged	Control 2h	wilcox
CAGL0J04752g	0.00123005	0.843087	0.632	0	1	challenged	Control 2h	wilcox
CAGL0L06402g	0.00124119	0.856915	0.706	0.111	1	challenged	Control 2h	wilcox
CAGL0D04312g	0.00124202	0.861897	0.632	0	1	challenged	Control 2h	wilcox
CAGL0A02530g	0.00124869	-0.438163	0.779	1	1	challenged	Control 2h	wilcox
CAGL0F00495g	0.00125273	0.696817	0.809	0.333	1	challenged	Control 2h	wilcox
CAGL0F04389g	0.00125947	0.737727	0.706	0.111	1	challenged	Control 2h	wilcox
CAGL0L05412g	0.00126027	0.634474	1	0.667	1	challenged	Control 2h	wilcox
CAGL0M01298g	0.00126369	-0.501511	0.676	1	1	challenged	Control 2h	wilcox
CAGL0J03058g	0.0012708	0.793126	0.706	0.111	1	challenged	Control 2h	wilcox
CAGL0F01925g	0.00127663	0.663294	0.618	0	1	challenged	Control 2h	wilcox
CAGL0D03652g	0.00127937	0.651866	0.706	0.111	1	challenged	Control 2h	wilcox
CAGL0L12452g	0.00127945	0.569233	1	1	1	challenged	Control 2h	wilcox
CAGL0F03003g	0.00128809	0.781077	0.706	0.111	1	challenged	Control 2h	wilcox
CAGL0A01694g	0.00128842	-0.481838	0.206	0.667	1	challenged	Control 2h	wilcox
CAGL0D05896g	0.00128953	0.616774	0.926	0.556	1	challenged	Control 2h	wilcox
CAGL0K03487g	0.00129053	0.690518	0.882	0.333	1	challenged	Control 2h	wilcox
CAGL0C03531g	0.00130821	0.648027	0.618	0	1	challenged	Control 2h	wilcox
CAGL0D03828g	0.00130959	-0.422896	0.338	0.889	1	challenged	Control 2h	wilcox
CAGL0G01628g	0.00131568	0.679078	0.706	0.111	1	challenged	Control 2h	wilcox
CAGL0M07095g	0.00131732	-0.506777	0.618	1	1	challenged	Control 2h	wilcox
CAGL0I06050g	0.00132016	0.707746	0.618	0	1	challenged	Control 2h	wilcox
CAGL0M00132g	0.00133964	0.718557	0.809	0.111	1	challenged	Control 2h	wilcox
CAGL0J07590g	0.00134144	0.65569	0.618	0	1	challenged	Control 2h	wilcox
CAGL0G04675g	0.00134515	-0.577395	0.515	1	1	challenged	Control 2h	wilcox
CAGL0F08129g	0.00134631	0.678332	0.618	0	1	challenged	Control 2h	wilcox
CAGL0J04070g	0.00135025	0.679078	0.691	0.111	1	challenged	Control 2h	wilcox
CAGL0I03718g	0.00135324	0.796115	0.794	0.333	1	challenged	Control 2h	wilcox
CAGL0I09482g	0.0013596	-0.62139	0.574	0.889	1	challenged	Control 2h	wilcox
CAGL0L04350g	0.00137084	0.685767	0.618	0	1	challenged	Control 2h	wilcox
CAGL0G09801g	0.00137291	0.678332	0.618	0	1	challenged	Control 2h	wilcox
CAGL0G08228g	0.00137832	0.700473	0.618	0	1	challenged	Control 2h	wilcox
CAGL0H00110g	0.00139466	-0.523048	0.397	0.889	1	challenged	Control 2h	wilcox
CAGL0L05060g	0.00139927	0.700473	0.618	0	1	challenged	Control 2h	wilcox
CAGL0F01287g	0.00140677	-0.674604	0.515	1	1	challenged	Control 2h	wilcox
CAGL0L05038g	0.00140871	0.736319	0.618	0	1	challenged	Control 2h	wilcox
CAGL0A02189g	0.00141235	0.725973	0.838	0.222	1	challenged	Control 2h	wilcox
CAGL0H09680g	0.00141989	0.649564	0.926	0.444	1	challenged	Control 2h	wilcox
CAGL0E04048g	0.00142293	-0.437386	0.985	1	1	challenged	Control 2h	wilcox
CAGL0L12408g	0.0014256	0.743337	0.618	0	1	challenged	Control 2h	wilcox
CAGL0K11528g	0.00142631	0.714966	0.618	0	1	challenged	Control 2h	wilcox
CAGL0D05368g	0.00142748	0.714966	0.618	0	1	challenged	Control 2h	wilcox
CAGL0I03344g	0.00143197	0.729252	0.618	0	1	challenged	Control 2h	wilcox
CAGL0A04081g	0.00143393	0.581683	1	1	1	challenged	Control 2h	wilcox
CAGL0H07711g	0.00144291	0.58656	0.971	1	1	challenged	Control 2h	wilcox
CAGL0L04444g	0.00144451	-0.570031	0.324	0.778	1	challenged	Control 2h	wilcox
CAGL0L11264g	0.00145662	0.762728	0.691	0.111	1	challenged	Control 2h	wilcox
CAGL0M01276g	0.00146205	0.757226	0.618	0	1	challenged	Control 2h	wilcox
CAGL0F03245g	0.0014648	0.750306	0.618	0	1	challenged	Control 2h	wilcox
CAGL0D02530g	0.00146794	-0.488353	0.324	0.889	1	challenged	Control 2h	wilcox
CAGL0B01837g	0.00147068	0.736319	0.618	0	1	challenged	Control 2h	wilcox
CAGL0H04631g	0.00149097	-0.480054	0.838	1	1	challenged	Control 2h	wilcox
CAGL0B04125g	0.00150396	0.791128	0.618	0	1	challenged	Control 2h	wilcox
CAGL0G00682g	0.00150672	-0.57772	0.353	0.889	1	challenged	Control 2h	wilcox
CAGL0J02816g	0.00150982	0.784439	0.618	0	1	challenged	Control 2h	wilcox
CAGL0C01353g	0.0015235	0.672344	0.691	0.111	1	challenged	Control 2h	wilcox
CAGL0J00583g	0.00152428	-0.518206	0.574	0.889	1	challenged	Control 2h	wilcox
CAGL0M05247g	0.00154296	-0.424019	0.265	0.778	1	challenged	Control 2h	wilcox
CAGL0G02167g	0.00155386	0.868089	0.618	0	1	challenged	Control 2h	wilcox
CAGL0F07403g	0.00157187	0.78712	0.691	0.111	1	challenged	Control 2h	wilcox
CAGL0I06765g	0.0015719	0.692412	0.691	0.111	1	challenged	Control 2h	wilcox
CAGL0M13277g	0.00157735	-0.478597	0.426	0.889	1	challenged	Control 2h	wilcox
CAGL0K06457g	0.00158904	0.632523	0.603	0	1	challenged	Control 2h	wilcox
CAGL0K12848g	0.00159609	-0.416556	0.985	1	1	challenged	Control 2h	wilcox
CAGL0B04279g	0.00159853	0.774998	0.691	0.111	1	challenged	Control 2h	wilcox
CAGL0L08074g	0.00160138	-0.589776	0.647	1	1	challenged	Control 2h	wilcox
CAGL0H08019g	0.00162643	0.648027	0.603	0	1	challenged	Control 2h	wilcox
CAGL0C01991g	0.00163505	-0.615369	0.368	0.778	1	challenged	Control 2h	wilcox
CAGL0I05434g	0.00165339	-0.471686	0.368	0.889	1	challenged	Control 2h	wilcox
CAGL0L11506g	0.00166594	0.637976	0.691	0.111	1	challenged	Control 2h	wilcox
CAGL0E04334g	0.00167273	0.640305	0.603	0	1	challenged	Control 2h	wilcox
CAGL0L05626g	0.00167315	0.65569	0.603	0	1	challenged	Control 2h	wilcox
CAGL0H02233g	0.00168447	-0.388153	0.191	0.667	1	challenged	Control 2h	wilcox
CAGL0I09306g	0.00168845	-0.444934	0.279	0.778	1	challenged	Control 2h	wilcox
CAGL0K02541g	0.00169291	0.616774	0.691	0.111	1	challenged	Control 2h	wilcox
CAGL0A01366g	0.00169402	-0.424019	0.279	0.778	1	challenged	Control 2h	wilcox
CAGL0A04235g	0.00169701	0.672344	0.691	0.111	1	challenged	Control 2h	wilcox
CAGL0H07777g	0.0017057	0.637976	0.691	0.111	1	challenged	Control 2h	wilcox
CAGL0C01441g	0.00171054	0.693147	0.603	0	1	challenged	Control 2h	wilcox
CAGL0J02222g	0.00171513	0.670841	0.603	0	1	challenged	Control 2h	wilcox
CAGL0K04895g	0.00171735	-0.46609	0.559	1	1	challenged	Control 2h	wilcox
CAGL0L04554g	0.00171971	-0.478597	0.397	0.889	1	challenged	Control 2h	wilcox
CAGL0K06875g	0.001723	-0.328964	0.221	0.778	1	challenged	Control 2h	wilcox
CAGL0E03245g	0.00172618	0.718557	0.691	0.111	1	challenged	Control 2h	wilcox
CAGL0C02893g	0.00173217	0.678332	0.603	0	1	challenged	Control 2h	wilcox
CAGL0K05665g	0.00173228	-0.489007	0.647	0.889	1	challenged	Control 2h	wilcox
CAGL0E01397g	0.00173839	0.646927	0.971	0.778	1	challenged	Control 2h	wilcox
CAGL0E02497g	0.00174762	0.890973	0.779	0.333	1	challenged	Control 2h	wilcox
CAGL0H06193g	0.00176102	0.713166	0.779	0.333	1	challenged	Control 2h	wilcox
CAGL0I07183g	0.00176677	0.601622	0.956	0.667	1	challenged	Control 2h	wilcox
CAGL0K09460g	0.00177666	0.693147	0.603	0	1	challenged	Control 2h	wilcox
CAGL0I07293g	0.00177794	0.700473	0.603	0	1	challenged	Control 2h	wilcox
CAGL0L09207g	0.001788	-0.42468	0.206	0.667	1	challenged	Control 2h	wilcox
CAGL0E06688g	0.00178928	-0.426268	0.912	1	1	challenged	Control 2h	wilcox
CAGL0I00968g	0.00179273	0.750306	0.676	0.111	1	challenged	Control 2h	wilcox
CAGL0D00682g	0.00179495	0.777705	0.603	0	1	challenged	Control 2h	wilcox
CAGL0J09020g	0.00179772	-0.436193	0.544	1	1	challenged	Control 2h	wilcox
CAGL0J07304g	0.00182192	-0.496227	0.294	0.778	1	challenged	Control 2h	wilcox
CAGL0H10120g	0.001828	-0.518206	0.294	0.778	1	challenged	Control 2h	wilcox
CAGL0I10318g	0.00184507	0.665564	0.676	0.111	1	challenged	Control 2h	wilcox
CAGL0E04510g	0.00187186	0.81093	0.676	0.111	1	challenged	Control 2h	wilcox
CAGL0E03564g	0.00189564	0.565481	0.941	0.889	1	challenged	Control 2h	wilcox
CAGL0D01804g	0.0018963	-0.392011	0.324	0.889	1	challenged	Control 2h	wilcox
CAGL0F02475g	0.00190234	0.608806	0.588	0	1	challenged	Control 2h	wilcox
CAGL0F07183g	0.00192388	-0.36686	0.25	0.778	1	challenged	Control 2h	wilcox
CAGL0F01111g	0.00192497	-0.437138	0.456	1	1	challenged	Control 2h	wilcox
CAGL0J05346g	0.00195188	0.729252	0.779	0.333	1	challenged	Control 2h	wilcox
CAGL0I09988g	0.00195237	-0.56833	0.426	0.889	1	challenged	Control 2h	wilcox
CAGL0M12166g	0.00195296	0.737727	0.676	0.111	1	challenged	Control 2h	wilcox
CAGL0H01727g	0.00195349	-0.6271	0.471	0.889	1	challenged	Control 2h	wilcox
CAGL0E01771g	0.00196367	0.743337	0.912	0.667	1	challenged	Control 2h	wilcox
CAGL0G00858g	0.00197206	0.657596	0.794	0.333	1	challenged	Control 2h	wilcox
CAGL0H09328g	0.00198249	-0.494675	0.529	1	1	challenged	Control 2h	wilcox
CAGL0L00693g	0.00198398	-0.323614	0.176	0.667	1	challenged	Control 2h	wilcox
CAGL0K00715g	0.00198573	0.685767	0.882	0.444	1	challenged	Control 2h	wilcox
CAGL0E00957g	0.00198797	0.62017	0.971	0.778	1	challenged	Control 2h	wilcox
CAGL0B00748g	0.00199516	-0.472949	0.471	0.889	1	challenged	Control 2h	wilcox
CAGL0J04202g	0.00200028	0.730371	1	1	1	challenged	Control 2h	wilcox
CAGL0E04268g	0.002007	0.80503	0.676	0.111	1	challenged	Control 2h	wilcox
CAGL0D04268g	0.00201805	0.733113	0.735	0.222	1	challenged	Control 2h	wilcox
CAGL0M13981g	0.00203616	-0.626038	0.397	0.778	1	challenged	Control 2h	wilcox
CAGL0M13365g	0.00203671	0.750306	0.676	0.111	1	challenged	Control 2h	wilcox
CAGL0C04983g	0.00204086	-0.458308	0.529	1	1	challenged	Control 2h	wilcox
CAGL0F07425g	0.00204135	0.616774	0.588	0	1	challenged	Control 2h	wilcox
CAGL0I01870g	0.00207137	-0.542657	0.368	0.889	1	challenged	Control 2h	wilcox
CAGL0E01353g	0.00207336	0.640305	0.588	0	1	challenged	Control 2h	wilcox
CAGL0I10200g	0.00208777	-0.42468	0.206	0.667	1	challenged	Control 2h	wilcox
tRNA-Pro (AGG)	0.00208971	-0.470004	0.206	0.667	1	challenged	Control 2h	wilcox
CAGL0A02321g	0.00210468	0.663294	0.588	0	1	challenged	Control 2h	wilcox
CAGL0F06897g	0.00211669	0.693147	0.588	0	1	challenged	Control 2h	wilcox
CAGL0K08162g	0.00211889	-0.37816	0.265	0.778	1	challenged	Control 2h	wilcox
CAGL0M13145g	0.00212824	0.640305	0.588	0	1	challenged	Control 2h	wilcox
CAGL0F07997g	0.00212908	0.648027	0.588	0	1	challenged	Control 2h	wilcox
CAGL0C03509g	0.00213983	0.729252	0.765	0.333	1	challenged	Control 2h	wilcox
CAGL0C05599g	0.00214168	0.670841	0.588	0	1	challenged	Control 2h	wilcox
CAGL0A04631g	0.00215044	0.685767	0.588	0	1	challenged	Control 2h	wilcox
CAGL0E02167g	0.00215434	0.832095	0.735	0.222	1	challenged	Control 2h	wilcox
CAGL0B01793g	0.00216003	-0.493814	0.721	1	1	challenged	Control 2h	wilcox
CAGL0K08976g	0.00216025	0.663294	0.588	0	1	challenged	Control 2h	wilcox
CAGL0L12782g	0.00216025	0.663294	0.588	0	1	challenged	Control 2h	wilcox
CAGL0B00374g	0.00216109	0.670841	0.588	0	1	challenged	Control 2h	wilcox
CAGL0L01331g	0.00216909	0.734557	0.779	0.222	1	challenged	Control 2h	wilcox
CAGL0B02607g	0.00217912	0.559616	0.574	0	1	challenged	Control 2h	wilcox
CAGL0L00517g	0.00218209	0.685767	0.676	0.111	1	challenged	Control 2h	wilcox
CAGL0B00880g	0.00218232	0.663294	0.588	0	1	challenged	Control 2h	wilcox
CAGL0H00935g	0.00218365	0.644945	0.676	0.111	1	challenged	Control 2h	wilcox
CAGL0A01804g	0.00218453	0.700473	0.588	0	1	challenged	Control 2h	wilcox
CAGL0B02189g	0.00218898	0.651866	0.779	0.333	1	challenged	Control 2h	wilcox
CAGL0A00297g	0.0021909	0.609606	0.676	0.111	1	challenged	Control 2h	wilcox
CAGL0M09845g	0.00219785	0.685767	0.588	0	1	challenged	Control 2h	wilcox
CAGL0G03531g	0.00220323	-0.317535	0.132	0.556	1	challenged	Control 2h	wilcox
CAGL0G00550g	0.00220448	-0.453667	0.706	1	1	challenged	Control 2h	wilcox
CAGL0K08492g	0.00220949	-0.412845	0.353	0.889	1	challenged	Control 2h	wilcox
CAGL0E02343g	0.00221999	0.700473	0.588	0	1	challenged	Control 2h	wilcox
CAGL0F04367g	0.00222014	-0.470739	0.662	1	1	challenged	Control 2h	wilcox
CAGL0G02123g	0.00223153	-0.579899	0.721	0.889	1	challenged	Control 2h	wilcox
CAGL0M00506g	0.00224729	0.729252	0.588	0	1	challenged	Control 2h	wilcox
CAGL0M02453g	0.00226012	0.721035	0.809	0.333	1	challenged	Control 2h	wilcox
CAGL0E00275g	0.00226206	0.707746	0.588	0	1	challenged	Control 2h	wilcox
CAGL0G06864g	0.00227078	0.750306	0.588	0	1	challenged	Control 2h	wilcox
CAGL0D01188g	0.00229217	-0.330607	1	1	1	challenged	Control 2h	wilcox
CAGL0L05302g	0.0023113	0.621229	0.868	0.667	1	challenged	Control 2h	wilcox
CAGL0G03949g	0.00233062	0.777705	0.588	0	1	challenged	Control 2h	wilcox
CAGL0M01320g	0.00235304	-0.457581	0.676	1	1	challenged	Control 2h	wilcox
CAGL0K04939g	0.00236475	-0.423427	0.279	0.778	1	challenged	Control 2h	wilcox
CAGL0D06154g	0.00236656	-0.598248	0.412	0.889	1	challenged	Control 2h	wilcox
CAGL0K11253g	0.00237549	-0.563668	0.235	0.667	1	challenged	Control 2h	wilcox
CAGL0K07942g	0.00237841	0.567984	0.574	0	1	challenged	Control 2h	wilcox
CAGL0M03751g	0.00239659	0.584513	0.574	0	1	challenged	Control 2h	wilcox
CAGL0H02475g	0.00239716	0.616774	0.574	0	1	challenged	Control 2h	wilcox
CAGL0J06886g	0.00240073	0.648726	0.735	0.222	1	challenged	Control 2h	wilcox
CAGL0K07898g	0.00241258	0.640305	0.574	0	1	challenged	Control 2h	wilcox
CAGL0D01892g	0.00241325	-0.467653	0.647	1	1	challenged	Control 2h	wilcox
CAGL0K01661g	0.00242445	0.755971	0.735	0.222	1	challenged	Control 2h	wilcox
CAGL0D04862g	0.00244384	0.680196	0.765	0.333	1	challenged	Control 2h	wilcox
CAGL0B01771g	0.00246267	0.600774	0.574	0	1	challenged	Control 2h	wilcox
CAGL0J10956g	0.00246267	0.600774	0.574	0	1	challenged	Control 2h	wilcox
CAGL0L10516g	0.00246267	0.600774	0.574	0	1	challenged	Control 2h	wilcox
CAGL0M11902g	0.0024711	-0.528358	0.75	1	1	challenged	Control 2h	wilcox
CAGL0G02541g	0.0024799	-0.422896	0.838	1	1	challenged	Control 2h	wilcox
CAGL0H07667g	0.00249726	-0.311493	0.176	0.667	1	challenged	Control 2h	wilcox
CAGL0G09999g	0.00250406	-0.42468	0.221	0.667	1	challenged	Control 2h	wilcox
CAGL0C05379g	0.0025111	0.464195	1	1	1	challenged	Control 2h	wilcox
CAGL0A02046g	0.00253153	0.636977	0.897	0.333	1	challenged	Control 2h	wilcox
CAGL0E02871g	0.002533	0.648027	0.574	0	1	challenged	Control 2h	wilcox
CAGL0F03685g	0.00253762	-0.565608	0.353	0.778	1	challenged	Control 2h	wilcox
CAGL0C03399g	0.0025524	-0.509695	0.485	0.889	1	challenged	Control 2h	wilcox
CAGL0E04136g	0.00255984	0.649209	0.809	0.444	1	challenged	Control 2h	wilcox
CAGL0M12793g	0.00256894	-0.578169	0.25	0.667	1	challenged	Control 2h	wilcox
CAGL0E05566g	0.00258797	0.674594	0.779	0.333	1	challenged	Control 2h	wilcox
CAGL0I08437g	0.00260367	0.685767	0.662	0.111	1	challenged	Control 2h	wilcox
CAGL0C04279g	0.00260474	0.616774	0.574	0	1	challenged	Control 2h	wilcox
CAGL0I04136g	0.00262638	0.640305	0.574	0	1	challenged	Control 2h	wilcox
CAGL0M11550g	0.00265056	0.632523	0.574	0	1	challenged	Control 2h	wilcox
CAGL0F01991g	0.00265614	-0.24451	0.044	0.333	1	challenged	Control 2h	wilcox
CAGL0E04290g	0.00266878	0.640305	0.574	0	1	challenged	Control 2h	wilcox
CAGL0G07733g	0.00267223	0.65569	0.574	0	1	challenged	Control 2h	wilcox
CAGL0I02860g	0.00267534	-0.383286	0.338	0.889	1	challenged	Control 2h	wilcox
CAGL0J07436g	0.0026767	0.663294	0.574	0	1	challenged	Control 2h	wilcox
CAGL0E03421g	0.00267751	0.663294	0.574	0	1	challenged	Control 2h	wilcox
CAGL0J11418g	0.00269013	0.663294	0.574	0	1	challenged	Control 2h	wilcox
CAGL0J03454g	0.00269319	0.663294	0.574	0	1	challenged	Control 2h	wilcox
CAGL0M06457g	0.00269844	0.616774	0.735	0.222	1	challenged	Control 2h	wilcox
[truncated: 1,676 more rows]

## Sheet: enrichedchalleng_vs_statControl
Syst name	p_val	avg_logFC	pct.1	pct.2	p_val_adj	group.1	group.2	test
CAGL0M14047g	1.01684e-09	-2.04054	0.338	1	5.13708e-06	challenged	Control 24h	wilcox
CAGL0F05137g	1.35276e-09	-2.12273	0.338	1	6.83413e-06	challenged	Control 24h	wilcox
CAGL0G05269g	1.7371e-09	-2.0557	0.324	1	8.77585e-06	challenged	Control 24h	wilcox
CAGL0L01831g	2.02832e-09	-1.67169	0.191	0.917	1.02471e-05	challenged	Control 24h	wilcox
CAGL0L05742g	2.88399e-09	-1.19992	0.368	1	1.45699e-05	challenged	Control 24h	wilcox
CAGL0J00385g	4.03465e-09	-0.987387	0.103	0.833	2.03831e-05	challenged	Control 24h	wilcox
CAGL0M04675g	5.44885e-09	-1.81868	0.456	1	2.75276e-05	challenged	Control 24h	wilcox
CAGL0D00198g	8.71458e-09	-1.45835	0.25	0.917	4.40261e-05	challenged	Control 24h	wilcox
CAGL0G04631g	8.80428e-09	-1.03109	0.338	1	4.44792e-05	challenged	Control 24h	wilcox
CAGL0L00649g	1.13512e-08	-2.16686	0.529	1	5.73465e-05	challenged	Control 24h	wilcox
CAGL0A02321g	1.20255e-08	-1.80056	0.588	1	6.0753e-05	challenged	Control 24h	wilcox
CAGL0E05280g	1.36859e-08	-2.29529	0.603	1	6.9141e-05	challenged	Control 24h	wilcox
CAGL0I00462g	1.38069e-08	-2.26868	0.603	1	6.97524e-05	challenged	Control 24h	wilcox
CAGL0L07656g	1.89393e-08	-1.7144	0.662	1	9.56813e-05	challenged	Control 24h	wilcox
CAGL0I00418g	1.95246e-08	-1.32141	0.515	1	9.8638e-05	challenged	Control 24h	wilcox
CAGL0K05813g	2.38234e-08	-2.11091	0.868	1	0.000120356	challenged	Control 24h	wilcox
CAGL0H06853g	2.38512e-08	-2.42498	0.765	1	0.000120496	challenged	Control 24h	wilcox
CAGL0J01331g	2.41121e-08	-1.95774	0.912	1	0.000121814	challenged	Control 24h	wilcox
CAGL0E04356g	2.4218e-08	-1.59415	0.588	1	0.000122349	challenged	Control 24h	wilcox
CAGL0B04059g	2.69774e-08	-1.39444	0.691	1	0.00013629	challenged	Control 24h	wilcox
CAGL0L03267g	2.75891e-08	-1.47713	0.691	1	0.00013938	challenged	Control 24h	wilcox
CAGL0G06006g	2.79022e-08	-1.2816	0.632	1	0.000140962	challenged	Control 24h	wilcox
CAGL0C00275g	2.91e-08	-1.65185	0.897	1	0.000147013	challenged	Control 24h	wilcox
CAGL0I02574g	3.29481e-08	-2.61513	0.985	1	0.000166454	challenged	Control 24h	wilcox
CAGL0K02629g	3.39733e-08	-2.3212	0.721	1	0.000171633	challenged	Control 24h	wilcox
CAGL0A01716g	3.42792e-08	-1.53126	0.559	1	0.000173179	challenged	Control 24h	wilcox
CAGL0M11704g	3.62263e-08	-1.27297	1	1	0.000183015	challenged	Control 24h	wilcox
CAGL0I01100g	3.64985e-08	-1.82037	0.529	1	0.00018439	challenged	Control 24h	wilcox
CAGL0E03960g	3.68323e-08	1.15577	1	1	0.000186077	challenged	Control 24h	wilcox
CAGL0B03509g	3.68869e-08	-1.41967	0.941	1	0.000186353	challenged	Control 24h	wilcox
CAGL0F01463g	3.83668e-08	-1.83836	0.941	1	0.000193829	challenged	Control 24h	wilcox
CAGL0M06655g	3.86153e-08	1.70615	1	0.5	0.000195085	challenged	Control 24h	wilcox
CAGL0M11616g	3.8654e-08	2.31448	1	0.833	0.00019528	challenged	Control 24h	wilcox
CAGL0E00869g	3.90442e-08	1.44865	1	0.917	0.000197251	challenged	Control 24h	wilcox
CAGL0L00495g	3.92236e-08	1.43282	1	1	0.000198158	challenged	Control 24h	wilcox
CAGL0K05357g	3.93129e-08	-1.0827	0.985	1	0.000198609	challenged	Control 24h	wilcox
CAGL0E05940g	3.97932e-08	2.57589	1	1	0.000201035	challenged	Control 24h	wilcox
CAGL0M07920g	3.9844e-08	1.29263	1	1	0.000201292	challenged	Control 24h	wilcox
CAGL0M11660g	4.10871e-08	-1.81236	0.956	1	0.000207572	challenged	Control 24h	wilcox
CAGL0I01122g	4.33321e-08	-1.5146	0.868	1	0.000218914	challenged	Control 24h	wilcox
CAGL0D01265g	4.44651e-08	-2.0034	1	1	0.000224638	challenged	Control 24h	wilcox
CAGL0L04774g	4.46278e-08	1.24384	1	0.917	0.00022546	challenged	Control 24h	wilcox
CAGL0I10967g	4.58633e-08	1.34529	1	0.917	0.000231701	challenged	Control 24h	wilcox
CAGL0F06369g	4.68546e-08	1.5019	1	0.75	0.000236709	challenged	Control 24h	wilcox
CAGL0K12958g	4.78461e-08	-1.19946	0.485	1	0.000241718	challenged	Control 24h	wilcox
CAGL0M09229g	4.7883e-08	-1.27574	0.515	1	0.000241905	challenged	Control 24h	wilcox
mt-21S rRNA	4.80717e-08	1.49984	1	1	0.000242858	challenged	Control 24h	wilcox
CAGL0J04202g	4.83541e-08	-2.35287	1	1	0.000244285	challenged	Control 24h	wilcox
CAGL0H05533g	5.03929e-08	1.56862	1	0.583	0.000254585	challenged	Control 24h	wilcox
CAGL0K00803g	5.14008e-08	-1.17238	1	1	0.000259677	challenged	Control 24h	wilcox
CAGL0G02497g	5.16302e-08	1.29095	1	0.917	0.000260836	challenged	Control 24h	wilcox
CAGL0M01760g	5.32952e-08	1.65786	1	0.583	0.000269247	challenged	Control 24h	wilcox
CAGL0G03091g	5.37521e-08	1.35254	1	1	0.000271556	challenged	Control 24h	wilcox
CAGL0B02860g	5.46546e-08	-1.36914	0.735	1	0.000276115	challenged	Control 24h	wilcox
CAGL0K05709g	5.84827e-08	1.56124	1	0.417	0.000295454	challenged	Control 24h	wilcox
CAGL0M12144g	6.10801e-08	1.19345	1	0.917	0.000308577	challenged	Control 24h	wilcox
CAGL0D00924g	6.22981e-08	1.72544	1	0.667	0.00031473	challenged	Control 24h	wilcox
CAGL0I02024g	6.5139e-08	-1.87222	0.662	1	0.000329082	challenged	Control 24h	wilcox
CAGL0D00352g	6.57735e-08	-0.941924	0.309	1	0.000332288	challenged	Control 24h	wilcox
CAGL0J01595g	6.59125e-08	-0.729333	1	1	0.00033299	challenged	Control 24h	wilcox
CAGL0H09020g	6.66874e-08	1.42876	1	0.5	0.000336905	challenged	Control 24h	wilcox
CAGL0C04389g	7.07719e-08	1.77937	1	0.917	0.000357539	challenged	Control 24h	wilcox
CAGL0M01188g	7.59818e-08	1.27883	1	0.75	0.00038386	challenged	Control 24h	wilcox
CAGL0E03828g	7.68566e-08	1.29392	1	0.833	0.000388279	challenged	Control 24h	wilcox
CAGL0K10868g	8.34857e-08	-1.15516	0.765	1	0.00042177	challenged	Control 24h	wilcox
CAGL0D06688g	8.38567e-08	-1.18181	0.691	1	0.000423644	challenged	Control 24h	wilcox
CAGL0M04807g	8.39137e-08	1.18085	1	0.833	0.000423932	challenged	Control 24h	wilcox
CAGL0M05995g	8.75687e-08	-1.29015	0.676	1	0.000442397	challenged	Control 24h	wilcox
CAGL0G02739g	8.81171e-08	-1.17313	0.485	1	0.000445168	challenged	Control 24h	wilcox
CAGL0F04301g	8.84145e-08	1.34236	0.971	0.083	0.00044667	challenged	Control 24h	wilcox
CAGL0K11462g	8.89832e-08	1.08793	1	1	0.000449543	challenged	Control 24h	wilcox
CAGL0G05588g	9.23208e-08	1.21359	0.985	0.167	0.000466405	challenged	Control 24h	wilcox
CAGL0H05577g	9.32112e-08	1.33941	1	0.917	0.000470903	challenged	Control 24h	wilcox
CAGL0E05500g	9.3357e-08	1.48427	1	0.583	0.00047164	challenged	Control 24h	wilcox
CAGL0M06677g	9.45157e-08	1.62113	1	0.417	0.000477493	challenged	Control 24h	wilcox
CAGL0I08305g	1.0132e-07	-1.24505	0.809	1	0.000511868	challenged	Control 24h	wilcox
CAGL0D01826g	1.02401e-07	1.48094	1	0.667	0.000517329	challenged	Control 24h	wilcox
CAGL0E01265g	1.03513e-07	1.34472	1	1	0.000522946	challenged	Control 24h	wilcox
CAGL0M12991g	1.04713e-07	1.20532	1	0.833	0.000529008	challenged	Control 24h	wilcox
CAGL0D02618g	1.04991e-07	-1.32369	0.691	1	0.000530413	challenged	Control 24h	wilcox
CAGL0F07777g	1.07221e-07	-1.15729	0.397	1	0.000541682	challenged	Control 24h	wilcox
CAGL0C01705g	1.07939e-07	-1.75465	1	1	0.000545305	challenged	Control 24h	wilcox
CAGL0H03795g	1.12282e-07	-1.17759	0.265	0.917	0.000567251	challenged	Control 24h	wilcox
CAGL0E01837g	1.16754e-07	-1.23816	0.912	1	0.000589842	challenged	Control 24h	wilcox
CAGL0E06424g	1.16756e-07	-1.25768	0.603	1	0.00058985	challenged	Control 24h	wilcox
CAGL0B03399g	1.2087e-07	1.38335	0.985	0.25	0.000610634	challenged	Control 24h	wilcox
CAGL0K07436g	1.23384e-07	-1.03302	0.485	1	0.000623335	challenged	Control 24h	wilcox
CAGL0C02739g	1.25428e-07	-1.23094	0.574	1	0.000633661	challenged	Control 24h	wilcox
CAGL0A01914g	1.26327e-07	1.33104	0.985	0.833	0.000638203	challenged	Control 24h	wilcox
CAGL0M00880g	1.28898e-07	-1.1316	0.838	1	0.000651192	challenged	Control 24h	wilcox
CAGL0M01562g	1.29855e-07	-0.950757	0.809	1	0.000656025	challenged	Control 24h	wilcox
CAGL0E00451g	1.29979e-07	1.1525	1	0.917	0.000656655	challenged	Control 24h	wilcox
CAGL0C02233g	1.33901e-07	-1.22024	0.765	1	0.000676469	challenged	Control 24h	wilcox
CAGL0E03289g	1.39838e-07	1.39118	1	0.417	0.000706463	challenged	Control 24h	wilcox
CAGL0L07502g	1.46734e-07	-0.88248	1	1	0.000741299	challenged	Control 24h	wilcox
CAGL0M02629g	1.48661e-07	-1.049	0.926	1	0.000751036	challenged	Control 24h	wilcox
CAGL0I08745g	1.48926e-07	1.18085	1	0.917	0.000752375	challenged	Control 24h	wilcox
CAGL0G08129g	1.51321e-07	1.41936	0.971	0.167	0.000764474	challenged	Control 24h	wilcox
CAGL0K06303g	1.52815e-07	1.22291	1	0.75	0.000772021	challenged	Control 24h	wilcox
CAGL0I02926g	1.56557e-07	1.24855	1	0.5	0.000790928	challenged	Control 24h	wilcox
CAGL0M11682g	1.58458e-07	-1.26116	0.779	1	0.000800531	challenged	Control 24h	wilcox
CAGL0H04939g	1.66745e-07	-1.04145	0.603	1	0.000842397	challenged	Control 24h	wilcox
CAGL0H10362g	1.84332e-07	-1.20397	0.529	1	0.000931246	challenged	Control 24h	wilcox
CAGL0I10747g	1.92138e-07	-0.918852	0.368	1	0.000970682	challenged	Control 24h	wilcox
CAGL0D00176g	1.92849e-07	-1.26532	0.926	1	0.000974276	challenged	Control 24h	wilcox
CAGL0J01507g	2.01309e-07	1.20607	0.971	0.167	0.00101701	challenged	Control 24h	wilcox
CAGL0E04774g	2.01774e-07	1.23985	0.985	0.333	0.00101936	challenged	Control 24h	wilcox
CAGL0H05951g	2.04963e-07	-0.934482	0.559	1	0.00103547	challenged	Control 24h	wilcox
CAGL0I05610g	2.07567e-07	-0.891393	1	1	0.00104863	challenged	Control 24h	wilcox
CAGL0F04499g	2.10462e-07	-1.22927	0.456	1	0.00106325	challenged	Control 24h	wilcox
CAGL0M13651g	2.15024e-07	-1.06376	0.574	1	0.0010863	challenged	Control 24h	wilcox
CAGL0L12188g	2.16025e-07	1.30369	0.985	0.75	0.00109136	challenged	Control 24h	wilcox
CAGL0M03773g	2.16299e-07	1.42864	0.971	0.333	0.00109274	challenged	Control 24h	wilcox
CAGL0K06435g	2.21342e-07	1.16733	1	0.917	0.00111822	challenged	Control 24h	wilcox
CAGL0K06259g	2.28918e-07	-1.39586	0.956	1	0.00115649	challenged	Control 24h	wilcox
CAGL0K08294g	2.33443e-07	1.13708	0.985	0.583	0.00117935	challenged	Control 24h	wilcox
CAGL0H01287g	2.3475e-07	1.08921	1	1	0.00118596	challenged	Control 24h	wilcox
CAGL0B02563g	2.34974e-07	-1.33384	0.412	0.917	0.00118709	challenged	Control 24h	wilcox
CAGL0M14025g	2.35162e-07	-1.46634	0.676	1	0.00118804	challenged	Control 24h	wilcox
CAGL0D00770g	2.39164e-07	-0.935232	0.603	1	0.00120825	challenged	Control 24h	wilcox
CAGL0F01749g	2.41219e-07	-1.23346	0.603	1	0.00121864	challenged	Control 24h	wilcox
CAGL0I02134g	2.50523e-07	-1.31058	0.5	1	0.00126564	challenged	Control 24h	wilcox
CAGL0F02079g	2.576e-07	1.42543	0.956	0.167	0.00130139	challenged	Control 24h	wilcox
CAGL0F07359g	2.59419e-07	-0.964914	0.971	1	0.00131059	challenged	Control 24h	wilcox
CAGL0H02783g	2.65926e-07	1.11803	0.985	0.583	0.00134346	challenged	Control 24h	wilcox
CAGL0E05368g	2.67917e-07	1.50501	1	0.5	0.00135351	challenged	Control 24h	wilcox
CAGL0B03663g	2.70055e-07	-1.31277	0.662	1	0.00136432	challenged	Control 24h	wilcox
CAGL0J08030g	2.73908e-07	1.33809	0.956	0.25	0.00138378	challenged	Control 24h	wilcox
CAGL0E06292g	2.74968e-07	1.49224	1	0.75	0.00138914	challenged	Control 24h	wilcox
CAGL0M11242g	2.77152e-07	-1.02276	0.471	1	0.00140017	challenged	Control 24h	wilcox
CAGL0J02508g	2.77882e-07	-1.09594	0.515	1	0.00140386	challenged	Control 24h	wilcox
CAGL0L11814g	2.78168e-07	1.06876	1	0.833	0.00140531	challenged	Control 24h	wilcox
CAGL0H02805g	2.81448e-07	1.30148	0.971	0.417	0.00142187	challenged	Control 24h	wilcox
CAGL0C05027g	2.83785e-07	-1.14566	0.838	1	0.00143368	challenged	Control 24h	wilcox
CAGL0A03740g	2.90879e-07	-1.21208	0.706	1	0.00146952	challenged	Control 24h	wilcox
CAGL0J05610g	2.97836e-07	1.26793	0.985	0.583	0.00150467	challenged	Control 24h	wilcox
CAGL0B00330g	3.02488e-07	1.30195	0.956	0.417	0.00152817	challenged	Control 24h	wilcox
CAGL0M13035g	3.14301e-07	0.719806	1	1	0.00158785	challenged	Control 24h	wilcox
CAGL0J11836g	3.21394e-07	-1.22378	0.471	1	0.00162368	challenged	Control 24h	wilcox
CAGL0G03443g	3.27158e-07	1.30785	1	0.667	0.0016528	challenged	Control 24h	wilcox
CAGL0M07722g	3.31701e-07	1.23889	1	0.667	0.00167575	challenged	Control 24h	wilcox
CAGL0G01540g	3.38991e-07	-1.16894	1	1	0.00171258	challenged	Control 24h	wilcox
CAGL0F03399g	3.59157e-07	-1.21897	0.647	1	0.00181446	challenged	Control 24h	wilcox
CAGL0E05412g	3.59507e-07	1.14958	1	0.917	0.00181623	challenged	Control 24h	wilcox
CAGL0A02596g	3.70381e-07	1.15869	1	0.5	0.00187117	challenged	Control 24h	wilcox
CAGL0M12793g	3.74255e-07	-1.09611	0.25	0.833	0.00189074	challenged	Control 24h	wilcox
CAGL0J03058g	3.77264e-07	-1.64705	0.706	1	0.00190594	challenged	Control 24h	wilcox
CAGL0M04829g	3.7786e-07	1.17809	1	0.667	0.00190895	challenged	Control 24h	wilcox
CAGL0E00847g	3.85725e-07	1.23214	0.985	0.583	0.00194868	challenged	Control 24h	wilcox
CAGL0E05984g	3.92122e-07	-1.51006	0.706	1	0.001981	challenged	Control 24h	wilcox
CAGL0I01166g	4.05802e-07	-1.55915	0.588	1	0.00205011	challenged	Control 24h	wilcox
CAGL0A02299g	4.14058e-07	-1.04942	0.544	1	0.00209182	challenged	Control 24h	wilcox
CAGL0F00671g	4.20608e-07	1.1793	0.985	0.5	0.00212491	challenged	Control 24h	wilcox
CAGL0L03586g	4.48999e-07	0.985145	1	0.333	0.00226834	challenged	Control 24h	wilcox
CAGL0K03795g	4.90542e-07	1.00434	1	0.75	0.00247822	challenged	Control 24h	wilcox
CAGL0E00781g	4.97195e-07	1.05462	0.985	0.917	0.00251183	challenged	Control 24h	wilcox
CAGL0I02266g	5.11926e-07	1.13417	1	0.75	0.00258625	challenged	Control 24h	wilcox
CAGL0E06138g	5.16526e-07	1.15398	1	0.833	0.00260949	challenged	Control 24h	wilcox
CAGL0M11154g	5.30278e-07	0.975202	1	0.833	0.00267897	challenged	Control 24h	wilcox
CAGL0K09702g	5.44796e-07	-1.15127	0.824	1	0.00275231	challenged	Control 24h	wilcox
CAGL0I09592g	5.72559e-07	-1.31079	0.382	0.917	0.00289257	challenged	Control 24h	wilcox
CAGL0G03795g	5.73327e-07	0.908457	1	1	0.00289645	challenged	Control 24h	wilcox
CAGL0C04411g	6.03192e-07	1.16553	1	0.917	0.00304733	challenged	Control 24h	wilcox
CAGL0M05665g	6.07225e-07	-1.19702	0.382	0.917	0.0030677	challenged	Control 24h	wilcox
CAGL0M10527g	6.07362e-07	1.24855	1	0.5	0.00306839	challenged	Control 24h	wilcox
CAGL0B03487g	6.11305e-07	0.846965	1	1	0.00308831	challenged	Control 24h	wilcox
CAGL0K08514g	6.15607e-07	1.23114	0.985	0.583	0.00311005	challenged	Control 24h	wilcox
CAGL0H08541g	6.26529e-07	0.9365	1	1	0.00316523	challenged	Control 24h	wilcox
CAGL0C04741g	6.50295e-07	-0.946895	0.956	1	0.00328529	challenged	Control 24h	wilcox
CAGL0E01793g	6.59357e-07	-1.01623	0.941	1	0.00333107	challenged	Control 24h	wilcox
CAGL0E05874g	6.8351e-07	0.977884	1	1	0.00345309	challenged	Control 24h	wilcox
CAGL0C02541g	6.87231e-07	0.958523	1	0.917	0.00347189	challenged	Control 24h	wilcox
CAGL0L06798g	6.90725e-07	-0.899678	0.926	1	0.00348954	challenged	Control 24h	wilcox
CAGL0G00242g	6.98494e-07	0.8328	1	1	0.00352879	challenged	Control 24h	wilcox
CAGL0M00198g	7.97292e-07	1.06744	0.985	0.667	0.00402792	challenged	Control 24h	wilcox
CAGL0K12386g	8.03364e-07	1.29622	0.912	0.167	0.00405859	challenged	Control 24h	wilcox
CAGL0F09207g	8.05246e-07	-1.05992	0.794	1	0.0040681	challenged	Control 24h	wilcox
CAGL0I06050g	8.24598e-07	-1.61137	0.618	0.917	0.00416587	challenged	Control 24h	wilcox
CAGL0G07623g	8.60718e-07	-1.05453	0.603	1	0.00434835	challenged	Control 24h	wilcox
CAGL0H06633g	9.13255e-07	-1.00129	0.485	1	0.00461376	challenged	Control 24h	wilcox
CAGL0E03542g	9.16239e-07	1.19214	0.985	0.583	0.00462884	challenged	Control 24h	wilcox
CAGL0H09834g	9.23457e-07	1.12807	1	1	0.00466531	challenged	Control 24h	wilcox
CAGL0E01111g	9.44283e-07	1.17979	1	0.75	0.00477052	challenged	Control 24h	wilcox
CAGL0I02090g	9.65649e-07	1.11031	0.941	0.25	0.00487846	challenged	Control 24h	wilcox
CAGL0L01353g	1.02112e-06	0.820437	1	1	0.00515871	challenged	Control 24h	wilcox
CAGL0H06391g	1.04442e-06	1.05768	0.985	0.583	0.00527642	challenged	Control 24h	wilcox
CAGL0J07128g	1.05854e-06	-0.81831	0.853	1	0.00534774	challenged	Control 24h	wilcox
CAGL0J09548g	1.07608e-06	0.982499	0.985	0.583	0.00543634	challenged	Control 24h	wilcox
CAGL0K09834g	1.07921e-06	1.05276	0.971	0.583	0.00545218	challenged	Control 24h	wilcox
CAGL0E03454g	1.09e-06	1.16682	0.985	0.667	0.00550667	challenged	Control 24h	wilcox
CAGL0B01100g	1.10957e-06	-0.983185	0.456	0.917	0.00560554	challenged	Control 24h	wilcox
CAGL0L09581g	1.17612e-06	1.258	0.941	0.25	0.00594177	challenged	Control 24h	wilcox
CAGL0K09614g	1.2319e-06	1.20654	0.941	0.25	0.00622354	challenged	Control 24h	wilcox
CAGL0D00528g	1.28843e-06	1.00162	1	0.75	0.00650917	challenged	Control 24h	wilcox
CAGL0I06160g	1.3134e-06	1.15577	1	0.583	0.00663531	challenged	Control 24h	wilcox
CAGL0D01892g	1.32044e-06	-0.968429	0.647	1	0.00667086	challenged	Control 24h	wilcox
CAGL0H09460g	1.38111e-06	-1.04145	0.574	1	0.00697735	challenged	Control 24h	wilcox
CAGL0L11154g	1.38201e-06	0.99345	1	0.667	0.00698193	challenged	Control 24h	wilcox
CAGL0E02255g	1.45027e-06	1.12522	0.985	0.667	0.00732677	challenged	Control 24h	wilcox
CAGL0E01705g	1.46952e-06	-0.983634	0.868	1	0.00742404	challenged	Control 24h	wilcox
CAGL0F05357g	1.47303e-06	1.04688	1	0.75	0.00744175	challenged	Control 24h	wilcox
CAGL0D06622g	1.48088e-06	1.09017	0.926	0.083	0.00748139	challenged	Control 24h	wilcox
CAGL0G06226g	1.48567e-06	1.08494	0.882	0.083	0.00750563	challenged	Control 24h	wilcox
CAGL0H05665g	1.50214e-06	-1.17151	0.706	0.917	0.00758883	challenged	Control 24h	wilcox
CAGL0H04477g	1.538e-06	0.874242	1	0.667	0.00776997	challenged	Control 24h	wilcox
CAGL0M00352g	1.56414e-06	1.08615	0.985	0.417	0.00790202	challenged	Control 24h	wilcox
CAGL0M00462g	1.64356e-06	1.02368	1	0.5	0.00830327	challenged	Control 24h	wilcox
CAGL0E06358g	1.64926e-06	0.615486	1	1	0.00833204	challenged	Control 24h	wilcox
CAGL0A00495g	1.69778e-06	1.16804	0.956	0.417	0.00857718	challenged	Control 24h	wilcox
CAGL0M11484g	1.70667e-06	0.96388	1	0.833	0.00862209	challenged	Control 24h	wilcox
CAGL0M08822g	1.77718e-06	0.751741	1	1	0.00897831	challenged	Control 24h	wilcox
mt-cox1	1.8371e-06	0.899341	1	0.917	0.00928105	challenged	Control 24h	wilcox
CAGL0L11770g	1.89517e-06	1.14085	0.926	0.25	0.00957437	challenged	Control 24h	wilcox
CAGL0K11616g	2.02123e-06	-1.01846	0.794	1	0.0102112	challenged	Control 24h	wilcox
CAGL0K02497g	2.02168e-06	-0.918221	0.632	1	0.0102135	challenged	Control 24h	wilcox
CAGL0E05434g	2.10883e-06	1.26497	0.985	0.583	0.0106538	challenged	Control 24h	wilcox
CAGL0E02805g	2.24048e-06	1.2126	0.956	0.5	0.0113189	challenged	Control 24h	wilcox
CAGL0I03102g	2.26176e-06	1.0179	0.985	0.583	0.0114264	challenged	Control 24h	wilcox
CAGL0H02255g	2.32348e-06	1.09271	0.971	0.5	0.0117382	challenged	Control 24h	wilcox
CAGL0I05302g	2.39734e-06	1.06268	0.926	0.167	0.0121114	challenged	Control 24h	wilcox
CAGL0I06358g	2.44655e-06	1.12187	0.956	0.417	0.01236	challenged	Control 24h	wilcox
CAGL0J08316g	2.47513e-06	-1.04145	0.897	1	0.0125043	challenged	Control 24h	wilcox
CAGL0K08184g	2.49517e-06	-0.82788	0.75	1	0.0126056	challenged	Control 24h	wilcox
CAGL0L08822g	2.7266e-06	0.859505	0.985	0.75	0.0137748	challenged	Control 24h	wilcox
CAGL0J01892g	2.73446e-06	0.940824	1	0.667	0.0138145	challenged	Control 24h	wilcox
CAGL0D06314g	2.75025e-06	1.05534	1	0.667	0.0138943	challenged	Control 24h	wilcox
CAGL0D01364g	2.79385e-06	0.911574	1	0.75	0.0141145	challenged	Control 24h	wilcox
CAGL0H08459g	2.79939e-06	-0.613261	0.265	0.917	0.0141425	challenged	Control 24h	wilcox
CAGL0M01056g	2.96818e-06	-0.915574	0.309	0.833	0.0149952	challenged	Control 24h	wilcox
CAGL0K03663g	3.06814e-06	0.648836	1	1	0.0155002	challenged	Control 24h	wilcox
CAGL0J04532g	3.07414e-06	0.945798	1	0.5	0.0155305	challenged	Control 24h	wilcox
CAGL0F04807g	3.33723e-06	-1.04145	0.529	0.917	0.0168597	challenged	Control 24h	wilcox
CAGL0K08800g	3.4007e-06	-1.22927	0.515	0.917	0.0171803	challenged	Control 24h	wilcox
CAGL0G06336g	3.5881e-06	1.14647	0.824	0	0.0181271	challenged	Control 24h	wilcox
CAGL0M00770g	3.63672e-06	0.968102	0.985	0.583	0.0183727	challenged	Control 24h	wilcox
CAGL0M00990g	3.72231e-06	1.20064	0.985	0.583	0.0188051	challenged	Control 24h	wilcox
CAGL0M08052g	3.82272e-06	0.865236	0.853	0.083	0.0193124	challenged	Control 24h	wilcox
CAGL0D05258g	3.92171e-06	0.921454	0.971	0.667	0.0198125	challenged	Control 24h	wilcox
CAGL0H08063g	4.0229e-06	-1.07044	0.559	0.917	0.0203237	challenged	Control 24h	wilcox
CAGL0J02662g	4.05754e-06	1.07078	0.897	0.25	0.0204987	challenged	Control 24h	wilcox
CAGL0M10549g	4.09897e-06	-0.853198	0.794	1	0.020708	challenged	Control 24h	wilcox
CAGL0D04378g	4.09907e-06	0.994283	0.956	0.417	0.0207085	challenged	Control 24h	wilcox
CAGL0I10901g	4.10834e-06	1.00946	0.971	0.5	0.0207553	challenged	Control 24h	wilcox
CAGL0I10648g	4.28305e-06	-0.630989	1	1	0.021638	challenged	Control 24h	wilcox
CAGL0M08690g	4.3325e-06	-0.887303	0.279	0.833	0.0218878	challenged	Control 24h	wilcox
CAGL0G08756g	4.37979e-06	1.03501	0.985	0.417	0.0221267	challenged	Control 24h	wilcox
CAGL0G03751g	4.39358e-06	1.04166	0.941	0.333	0.0221964	challenged	Control 24h	wilcox
CAGL0L05258g	4.43954e-06	-1.1383	0.426	0.917	0.0224285	challenged	Control 24h	wilcox
CAGL0C04136g	4.68505e-06	0.961844	1	0.917	0.0236688	challenged	Control 24h	wilcox
CAGL0L05874g	4.9376e-06	0.783693	0.985	0.833	0.0249448	challenged	Control 24h	wilcox
CAGL0D00638g	5.1207e-06	0.947181	0.956	0.333	0.0258698	challenged	Control 24h	wilcox
CAGL0L11792g	5.38153e-06	0.995428	0.897	0.167	0.0271875	challenged	Control 24h	wilcox
CAGL0K04367g	5.41164e-06	-1.19448	0.559	0.917	0.0273396	challenged	Control 24h	wilcox
CAGL0M07656g	5.4836e-06	-0.711024	0.882	1	0.0277031	challenged	Control 24h	wilcox
CAGL0F08085g	5.48774e-06	-0.892709	0.485	1	0.0277241	challenged	Control 24h	wilcox
CAGL0M00176g	5.60859e-06	0.891384	0.985	0.5	0.0283346	challenged	Control 24h	wilcox
CAGL0K09724g	5.64006e-06	0.669544	1	1	0.0284936	challenged	Control 24h	wilcox
CAGL0L03982g	5.68502e-06	-0.70268	0.221	0.833	0.0287207	challenged	Control 24h	wilcox
CAGL0F08041g	5.85751e-06	1.03799	0.912	0.167	0.0295921	challenged	Control 24h	wilcox
CAGL0F03311g	5.97443e-06	0.9782	0.868	0.167	0.0301828	challenged	Control 24h	wilcox
CAGL0H04763g	6.03037e-06	0.838859	0.985	0.75	0.0304655	challenged	Control 24h	wilcox
CAGL0I10147g	6.08775e-06	0.911818	1	0.75	0.0307553	challenged	Control 24h	wilcox
CAGL0H06017g	6.10028e-06	-0.800292	0.397	0.917	0.0308186	challenged	Control 24h	wilcox
CAGL0B03575g	6.12846e-06	0.915385	0.838	0.083	0.030961	challenged	Control 24h	wilcox
CAGL0B00836g	6.2286e-06	-0.845709	0.279	0.833	0.0314669	challenged	Control 24h	wilcox
CAGL0L00407g	6.45822e-06	0.998767	0.838	0.083	0.0326269	challenged	Control 24h	wilcox
CAGL0C00539g	6.70359e-06	-0.940358	0.397	0.917	0.0338665	challenged	Control 24h	wilcox
CAGL0A00957g	6.83559e-06	-0.727796	0.397	0.917	0.0345334	challenged	Control 24h	wilcox
CAGL0E03476g	6.85302e-06	0.806251	1	0.917	0.0346215	challenged	Control 24h	wilcox
CAGL0I06512g	6.93444e-06	0.921123	0.941	0.333	0.0350328	challenged	Control 24h	wilcox
CAGL0A04213g	6.93631e-06	1.04896	0.912	0.25	0.0350423	challenged	Control 24h	wilcox
CAGL0G01782g	6.99111e-06	0.966529	1	0.667	0.0353191	challenged	Control 24h	wilcox
CAGL0C02623g	7.15567e-06	-0.887303	0.559	1	0.0361504	challenged	Control 24h	wilcox
CAGL0J07370g	7.17743e-06	0.941188	0.971	0.333	0.0362604	challenged	Control 24h	wilcox
CAGL0C01325g	7.53675e-06	-0.71868	0.676	1	0.0380757	challenged	Control 24h	wilcox
CAGL0K12892g	7.72519e-06	0.964317	0.956	0.583	0.0390276	challenged	Control 24h	wilcox
CAGL0K03267g	7.96121e-06	-0.824041	0.824	1	0.04022	challenged	Control 24h	wilcox
CAGL0H06215g	8.12632e-06	0.900246	0.926	0.333	0.0410541	challenged	Control 24h	wilcox
CAGL0D04642g	8.26584e-06	0.898486	0.779	0	0.041759	challenged	Control 24h	wilcox
CAGL0E02409g	8.41461e-06	1.09861	0.912	0.167	0.0425106	challenged	Control 24h	wilcox
CAGL0J11660g	8.49511e-06	0.943372	0.912	0.333	0.0429173	challenged	Control 24h	wilcox
CAGL0B03641g	8.7701e-06	0.916291	0.779	0	0.0443066	challenged	Control 24h	wilcox
CAGL0L10758g	8.79194e-06	0.904456	0.971	0.5	0.0444169	challenged	Control 24h	wilcox
CAGL0C03740g	8.90999e-06	-1.07131	0.353	0.917	0.0450133	challenged	Control 24h	wilcox
CAGL0G01122g	9.07317e-06	-1.00564	0.809	1	0.0458377	challenged	Control 24h	wilcox
CAGL0A03102g	9.12099e-06	1.03799	0.824	0.083	0.0460792	challenged	Control 24h	wilcox
CAGL0M11374g	9.85215e-06	0.792339	1	0.75	0.0497731	challenged	Control 24h	wilcox
CAGL0K04389g	9.96495e-06	0.949352	0.853	0.167	0.0503429	challenged	Control 24h	wilcox
CAGL0G00814g	1.06549e-05	0.848641	0.956	0.667	0.0538286	challenged	Control 24h	wilcox
CAGL0G06666g	1.06582e-05	1.13573	0.838	0.167	0.0538454	challenged	Control 24h	wilcox
CAGL0D00748g	1.10222e-05	-0.768413	0.456	0.917	0.0556842	challenged	Control 24h	wilcox
CAGL0H01243g	1.10341e-05	0.846697	0.868	0.083	0.0557442	challenged	Control 24h	wilcox
CAGL0K02453g	1.10933e-05	1.01469	0.941	0.417	0.0560431	challenged	Control 24h	wilcox
CAGL0K12276g	1.13669e-05	-0.742048	0.647	1	0.0574257	challenged	Control 24h	wilcox
CAGL0G08085g	1.14239e-05	0.937246	0.868	0.25	0.0577135	challenged	Control 24h	wilcox
CAGL0F08283g	1.15664e-05	0.95885	0.956	0.583	0.0584335	challenged	Control 24h	wilcox
CAGL0J07480g	1.17054e-05	0.982928	0.853	0.083	0.0591357	challenged	Control 24h	wilcox
CAGL0I08965g	1.20887e-05	-0.725601	0.324	0.917	0.0610719	challenged	Control 24h	wilcox
CAGL0L09273g	1.21907e-05	-0.723	0.132	0.667	0.0615876	challenged	Control 24h	wilcox
CAGL0L11484g	1.22336e-05	0.560888	1	1	0.061804	challenged	Control 24h	wilcox
CAGL0L11946g	1.23511e-05	0.857136	0.926	0.333	0.062398	challenged	Control 24h	wilcox
CAGL0E02431g	1.23857e-05	0.993536	0.985	0.583	0.0625724	challenged	Control 24h	wilcox
CAGL0L11374g	1.24548e-05	-0.954442	0.5	0.917	0.0629217	challenged	Control 24h	wilcox
CAGL0F07579g	1.26601e-05	-0.769858	0.956	1	0.0639591	challenged	Control 24h	wilcox
CAGL0I07139g	1.27702e-05	-1.0314	0.779	1	0.0645152	challenged	Control 24h	wilcox
CAGL0G05544g	1.28744e-05	-1.02083	0.603	1	0.0650413	challenged	Control 24h	wilcox
CAGL0B05049g	1.29526e-05	0.883501	0.985	0.75	0.0654364	challenged	Control 24h	wilcox
CAGL0E00693g	1.30197e-05	1.12043	0.897	0.25	0.0657756	challenged	Control 24h	wilcox
CAGL0C03223g	1.30334e-05	-0.937314	0.324	0.833	0.0658447	challenged	Control 24h	wilcox
CAGL0F00693g	1.34385e-05	-1.02406	0.426	0.917	0.0678912	challenged	Control 24h	wilcox
CAGL0G09273g	1.35293e-05	-0.647162	0.279	0.833	0.0683502	challenged	Control 24h	wilcox
CAGL0M07898g	1.36959e-05	0.950976	0.765	0	0.0691915	challenged	Control 24h	wilcox
CAGL0E04862g	1.3702e-05	0.881882	0.868	0.333	0.0692224	challenged	Control 24h	wilcox
CAGL0D04862g	1.37112e-05	0.967878	0.765	0	0.0692692	challenged	Control 24h	wilcox
CAGL0A00363g	1.37397e-05	-0.675729	0.912	1	0.069413	challenged	Control 24h	wilcox
CAGL0J06160g	1.37721e-05	0.850389	0.971	0.417	0.0695768	challenged	Control 24h	wilcox
CAGL0E05456g	1.39687e-05	-0.99949	0.574	0.917	0.0705698	challenged	Control 24h	wilcox
CAGL0F04323g	1.41879e-05	0.978989	0.765	0	0.0716774	challenged	Control 24h	wilcox
CAGL0C03421g	1.45668e-05	0.926762	0.941	0.417	0.0735915	challenged	Control 24h	wilcox
CAGL0M09999g	1.45669e-05	0.802674	1	0.917	0.073592	challenged	Control 24h	wilcox
CAGL0M07403g	1.46847e-05	-0.741937	0.735	1	0.0741871	challenged	Control 24h	wilcox
CAGL0J06534g	1.48717e-05	0.913935	0.868	0.25	0.0751319	challenged	Control 24h	wilcox
CAGL0I07491g	1.54072e-05	-0.923671	0.235	0.75	0.077837	challenged	Control 24h	wilcox
CAGL0A04433g	1.55178e-05	-1.18717	0.368	0.833	0.0783961	challenged	Control 24h	wilcox
CAGL0H05929g	1.59953e-05	0.944462	0.838	0.167	0.0808083	challenged	Control 24h	wilcox
CAGL0L08162g	1.68818e-05	0.721318	1	0.75	0.0852868	challenged	Control 24h	wilcox
CAGL0J08954g	1.68961e-05	0.776159	1	0.917	0.0853591	challenged	Control 24h	wilcox
CAGL0C05313g	1.74115e-05	0.885225	0.882	0.167	0.0879628	challenged	Control 24h	wilcox
CAGL0D04092g	1.76324e-05	-0.975496	0.603	1	0.0890788	challenged	Control 24h	wilcox
CAGL0E02695g	1.77936e-05	0.956014	0.941	0.667	0.0898933	challenged	Control 24h	wilcox
CAGL0L06930g	1.80651e-05	0.886438	0.75	0	0.0912649	challenged	Control 24h	wilcox
CAGL0L12672g	1.81949e-05	0.881334	0.956	0.667	0.0919204	challenged	Control 24h	wilcox
CAGL0I02178g	1.82396e-05	-0.701128	0.926	1	0.0921464	challenged	Control 24h	wilcox
CAGL0L10780g	1.88369e-05	0.693815	1	0.917	0.0951641	challenged	Control 24h	wilcox
CAGL0M01826g	1.92281e-05	0.880359	0.971	0.5	0.0971404	challenged	Control 24h	wilcox
CAGL0J08206g	1.95271e-05	0.938047	0.941	0.583	0.0986507	challenged	Control 24h	wilcox
CAGL0B04323g	1.96067e-05	-0.753772	0.618	1	0.0990531	challenged	Control 24h	wilcox
CAGL0L06094g	1.97931e-05	-0.963202	0.309	0.833	0.0999946	challenged	Control 24h	wilcox
CAGL0M03531g	2.00595e-05	0.722135	0.985	0.833	0.101341	challenged	Control 24h	wilcox
CAGL0H06457g	2.00957e-05	0.826679	0.956	0.5	0.101523	challenged	Control 24h	wilcox
CAGL0L06270g	2.09458e-05	-0.862516	0.985	1	0.105818	challenged	Control 24h	wilcox
CAGL0M03223g	2.18655e-05	1.10253	0.838	0.25	0.110465	challenged	Control 24h	wilcox
CAGL0M12859g	2.21555e-05	0.755343	0.985	0.833	0.111929	challenged	Control 24h	wilcox
CAGL0K10384g	2.26952e-05	0.96388	0.824	0.167	0.114656	challenged	Control 24h	wilcox
CAGL0J00605g	2.30246e-05	0.872195	1	0.667	0.11632	challenged	Control 24h	wilcox
CAGL0C04191g	2.31705e-05	-0.958072	0.324	0.833	0.117057	challenged	Control 24h	wilcox
CAGL0J08250g	2.35047e-05	0.935228	0.882	0.167	0.118746	challenged	Control 24h	wilcox
CAGL0K11440g	2.39568e-05	0.873015	0.985	0.75	0.12103	challenged	Control 24h	wilcox
CAGL0M01342g	2.41648e-05	-0.81831	0.559	0.917	0.122081	challenged	Control 24h	wilcox
CAGL0K01045g	2.42909e-05	0.921123	0.971	1	0.122718	challenged	Control 24h	wilcox
CAGL0E03564g	2.43882e-05	0.804373	0.941	0.583	0.123209	challenged	Control 24h	wilcox
CAGL0J05126g	2.44105e-05	-0.850834	0.5	0.917	0.123322	challenged	Control 24h	wilcox
CAGL0G06732g	2.45024e-05	-0.905322	0.735	1	0.123786	challenged	Control 24h	wilcox
CAGL0L08932g	2.49499e-05	-0.980477	0.941	1	0.126047	challenged	Control 24h	wilcox
CAGL0L09108g	2.53386e-05	-1.24288	0.529	0.917	0.12801	challenged	Control 24h	wilcox
CAGL0I09086g	2.58829e-05	-0.681451	0.221	0.75	0.13076	challenged	Control 24h	wilcox
CAGL0K12012g	2.59865e-05	0.869698	1	0.417	0.131284	challenged	Control 24h	wilcox
CAGL0A00803g	2.60076e-05	0.913345	0.882	0.25	0.13139	challenged	Control 24h	wilcox
CAGL0H06193g	2.60186e-05	0.920805	0.779	0.083	0.131446	challenged	Control 24h	wilcox
CAGL0C01771g	2.66217e-05	-0.585978	0.191	0.75	0.134493	challenged	Control 24h	wilcox
CAGL0M03729g	2.67689e-05	0.812437	0.779	0.083	0.135237	challenged	Control 24h	wilcox
CAGL0L12210g	2.67872e-05	0.941188	0.926	0.5	0.135329	challenged	Control 24h	wilcox
CAGL0E05654g	2.68247e-05	-0.673202	0.882	1	0.135518	challenged	Control 24h	wilcox
CAGL0G03773g	2.68406e-05	-0.811276	0.853	1	0.135599	challenged	Control 24h	wilcox
CAGL0L02167g	2.68713e-05	-0.931106	0.515	0.917	0.135754	challenged	Control 24h	wilcox
CAGL0L08624g	2.73103e-05	0.868089	0.882	0.333	0.137971	challenged	Control 24h	wilcox
CAGL0D04268g	2.73984e-05	0.933784	0.735	0	0.138417	challenged	Control 24h	wilcox
CAGL0D06600g	2.88711e-05	-0.753772	0.618	0.917	0.145857	challenged	Control 24h	wilcox
CAGL0G01738g	2.89541e-05	-0.969628	0.353	0.833	0.146276	challenged	Control 24h	wilcox
CAGL0J10780g	2.91757e-05	0.830348	0.912	0.417	0.147396	challenged	Control 24h	wilcox
CAGL0J00803g	2.97681e-05	0.739495	1	0.75	0.150389	challenged	Control 24h	wilcox
CAGL0K00319g	2.97708e-05	0.794455	0.985	0.5	0.150402	challenged	Control 24h	wilcox
CAGL0I09009g	2.98938e-05	-0.914454	0.441	0.917	0.151024	challenged	Control 24h	wilcox
CAGL0H06787g	3.03385e-05	-0.880831	0.618	1	0.15327	challenged	Control 24h	wilcox
CAGL0L07348g	3.054e-05	0.881882	0.868	0.25	0.154288	challenged	Control 24h	wilcox
CAGL0H00737g	3.18831e-05	0.85638	0.985	0.833	0.161073	challenged	Control 24h	wilcox
CAGL0M13805g	3.20047e-05	0.766835	0.985	0.667	0.161688	challenged	Control 24h	wilcox
CAGL0K10780g	3.21519e-05	0.795822	0.985	0.833	0.162432	challenged	Control 24h	wilcox
CAGL0B04543g	3.36744e-05	-0.859132	0.735	1	0.170123	challenged	Control 24h	wilcox
CAGL0A02651g	3.38022e-05	0.944462	0.809	0.167	0.170769	challenged	Control 24h	wilcox
CAGL0G06072g	3.48201e-05	-0.747693	0.441	0.833	0.175911	challenged	Control 24h	wilcox
CAGL0L03718g	3.67995e-05	0.949638	0.882	0.25	0.185911	challenged	Control 24h	wilcox
CAGL0K00693g	3.68037e-05	0.890973	0.882	0.167	0.185932	challenged	Control 24h	wilcox
CAGL0I03608g	3.75163e-05	0.868089	0.882	0.333	0.189532	challenged	Control 24h	wilcox
CAGL0F05863g	3.75775e-05	-0.771534	0.809	0.917	0.189841	challenged	Control 24h	wilcox
CAGL0L13332g	3.81579e-05	0.915385	0.765	0.083	0.192774	challenged	Control 24h	wilcox
CAGL0E04554g	3.93783e-05	-1.28388	0.368	0.833	0.198939	challenged	Control 24h	wilcox
CAGL0M01804g	3.97575e-05	0.711878	1	0.75	0.200855	challenged	Control 24h	wilcox
CAGL0K02893g	4.09231e-05	-0.865563	0.515	0.917	0.206744	challenged	Control 24h	wilcox
CAGL0G08690g	4.09488e-05	-0.92131	0.397	0.917	0.206873	challenged	Control 24h	wilcox
CAGL0E05038g	4.22184e-05	0.824175	0.941	0.583	0.213288	challenged	Control 24h	wilcox
CAGL0A04081g	4.35131e-05	0.770925	1	0.75	0.219828	challenged	Control 24h	wilcox
CAGL0L05412g	4.4193e-05	0.739834	1	0.583	0.223263	challenged	Control 24h	wilcox
CAGL0J08294g	4.52663e-05	-0.863773	0.515	0.917	0.228685	challenged	Control 24h	wilcox
CAGL0H00957g	4.5928e-05	0.70131	1	0.917	0.232028	challenged	Control 24h	wilcox
CAGL0I03828g	4.71171e-05	0.660357	1	0.75	0.238035	challenged	Control 24h	wilcox
CAGL0L09845g	4.73417e-05	0.926532	0.838	0.25	0.239171	challenged	Control 24h	wilcox
CAGL0K11770g	4.73958e-05	0.797424	0.926	0.417	0.239443	challenged	Control 24h	wilcox
CAGL0H03663g	4.9287e-05	-0.799442	0.412	0.833	0.248998	challenged	Control 24h	wilcox
CAGL0E05324g	4.95648e-05	0.693921	0.985	0.75	0.250401	challenged	Control 24h	wilcox
CAGL0M14003g	5.06999e-05	-0.764606	0.691	1	0.256136	challenged	Control 24h	wilcox
CAGL0E02123g	5.07786e-05	1.05452	0.824	0.25	0.256533	challenged	Control 24h	wilcox
CAGL0K03707g	5.25933e-05	0.830348	0.838	0.167	0.265701	challenged	Control 24h	wilcox
CAGL0D02486g	5.45334e-05	0.786673	0.882	0.417	0.275503	challenged	Control 24h	wilcox
CAGL0H03641g	5.45385e-05	-0.635989	0.441	0.917	0.275529	challenged	Control 24h	wilcox
CAGL0D02948g	5.50009e-05	0.592301	1	1	0.277864	challenged	Control 24h	wilcox
CAGL0I04444g	5.5199e-05	-0.720982	0.5	1	0.278865	challenged	Control 24h	wilcox
CAGL0E04752g	5.64278e-05	0.479804	1	1	0.285073	challenged	Control 24h	wilcox
CAGL0D04994g	5.72848e-05	0.743033	0.971	0.5	0.289403	challenged	Control 24h	wilcox
CAGL0G07271g	5.82052e-05	0.520534	1	1	0.294053	challenged	Control 24h	wilcox
CAGL0K09746g	5.91412e-05	0.941574	0.838	0.333	0.298782	challenged	Control 24h	wilcox
CAGL0D05544g	5.9324e-05	0.862784	0.794	0.167	0.299705	challenged	Control 24h	wilcox
CAGL0F05329g	5.95575e-05	0.724038	1	0.833	0.300884	challenged	Control 24h	wilcox
CAGL0C03201g	5.96116e-05	0.740255	0.971	0.667	0.301158	challenged	Control 24h	wilcox
CAGL0I05764g	5.99778e-05	0.770925	0.691	0	0.303008	challenged	Control 24h	wilcox
CAGL0B01287g	6.00366e-05	0.744735	0.838	0.083	0.303305	challenged	Control 24h	wilcox
CAGL0C05005g	6.10672e-05	0.775623	0.75	0.083	0.308512	challenged	Control 24h	wilcox
CAGL0I04328g	6.32508e-05	-0.787466	0.853	1	0.319543	challenged	Control 24h	wilcox
CAGL0E03630g	6.37048e-05	1.03799	0.838	0.25	0.321837	challenged	Control 24h	wilcox
CAGL0H08195g	6.39463e-05	0.525314	1	1	0.323057	challenged	Control 24h	wilcox
CAGL0E02893g	6.4408e-05	0.770925	0.971	0.583	0.325389	challenged	Control 24h	wilcox
CAGL0J05214g	6.5459e-05	0.788457	0.809	0.25	0.330699	challenged	Control 24h	wilcox
CAGL0E00957g	6.60873e-05	0.77432	0.971	0.583	0.333873	challenged	Control 24h	wilcox
CAGL0K05445g	6.83596e-05	0.846697	0.779	0.167	0.345353	challenged	Control 24h	wilcox
CAGL0H02651g	6.9419e-05	0.779293	0.868	0.417	0.350705	challenged	Control 24h	wilcox
CAGL0C01683g	7.09231e-05	0.724789	1	1	0.358303	challenged	Control 24h	wilcox
CAGL0I07447g	7.1178e-05	-0.718388	0.75	1	0.359591	challenged	Control 24h	wilcox
CAGL0H03553g	7.1452e-05	0.731613	0.956	0.75	0.360976	challenged	Control 24h	wilcox
CAGL0K02343g	7.24661e-05	0.779633	0.794	0.083	0.366099	challenged	Control 24h	wilcox
CAGL0E04972g	7.25574e-05	0.742337	0.941	0.5	0.36656	challenged	Control 24h	wilcox
CAGL0I04994g	7.33969e-05	-0.995644	0.662	0.917	0.370801	challenged	Control 24h	wilcox
CAGL0F05159g	7.34284e-05	0.652214	0.971	0.917	0.37096	challenged	Control 24h	wilcox
CAGL0G03355g	7.41255e-05	0.759522	0.985	0.583	0.374482	challenged	Control 24h	wilcox
CAGL0C01309g	7.47537e-05	0.783095	0.926	0.667	0.377656	challenged	Control 24h	wilcox
CAGL0E01155g	7.48084e-05	0.714312	0.985	0.833	0.377932	challenged	Control 24h	wilcox
CAGL0C00297g	7.59219e-05	0.792865	0.941	0.5	0.383557	challenged	Control 24h	wilcox
CAGL0M03707g	7.59944e-05	0.862784	0.779	0.167	0.383924	challenged	Control 24h	wilcox
CAGL0G01034g	7.74073e-05	0.766835	0.985	0.583	0.391062	challenged	Control 24h	wilcox
CAGL0M06633g	7.93821e-05	-0.803782	0.426	0.833	0.401039	challenged	Control 24h	wilcox
CAGL0H06567g	8.00565e-05	0.81093	0.941	0.5	0.404445	challenged	Control 24h	wilcox
CAGL0I10318g	8.03574e-05	0.770925	0.676	0	0.405965	challenged	Control 24h	wilcox
SCR1	8.06614e-05	0.681928	0.956	0.417	0.407502	challenged	Control 24h	wilcox
CAGL0M05027g	8.29343e-05	0.788046	0.735	0.083	0.418984	challenged	Control 24h	wilcox
CAGL0H09680g	8.33141e-05	0.700857	0.926	0.5	0.420903	challenged	Control 24h	wilcox
CAGL0G02387g	8.5276e-05	0.804373	0.676	0	0.430815	challenged	Control 24h	wilcox
CAGL0L12452g	8.52868e-05	0.695647	1	0.917	0.430869	challenged	Control 24h	wilcox
CAGL0L09295g	8.55639e-05	-0.305135	0.044	0.417	0.432269	challenged	Control 24h	wilcox
CAGL0I08767g	8.63763e-05	0.791128	0.838	0.333	0.436373	challenged	Control 24h	wilcox
CAGL0L02123g	8.6716e-05	0.73706	0.941	0.333	0.438089	challenged	Control 24h	wilcox
CAGL0J02750g	8.6915e-05	0.707746	0.926	0.583	0.439094	challenged	Control 24h	wilcox
CAGL0H06985g	8.78508e-05	0.770925	1	0.667	0.443822	challenged	Control 24h	wilcox
CAGL0G10087g	8.91372e-05	0.809622	0.809	0.25	0.450321	challenged	Control 24h	wilcox
CAGL0G05401g	9.19883e-05	0.707746	0.662	0	0.464725	challenged	Control 24h	wilcox
CAGL0M13365g	9.23584e-05	0.855666	0.676	0	0.466595	challenged	Control 24h	wilcox
mt-cox2	9.32917e-05	0.687392	1	0.917	0.47131	challenged	Control 24h	wilcox
CAGL0M04433g	9.33583e-05	0.75624	0.779	0.167	0.471646	challenged	Control 24h	wilcox
CAGL0A03630g	9.40218e-05	0.855666	0.676	0	0.474998	challenged	Control 24h	wilcox
CAGL0K12364g	9.70996e-05	0.887303	0.882	0.5	0.490547	challenged	Control 24h	wilcox
CAGL0G04741g	0.000102266	-0.615988	0.382	0.917	0.516649	challenged	Control 24h	wilcox
CAGL0E01199g	0.000102701	0.765077	0.956	0.667	0.518847	challenged	Control 24h	wilcox
CAGL0J04598g	0.000104819	-0.830145	0.206	0.667	0.529545	challenged	Control 24h	wilcox
CAGL0J03696g	0.000104922	0.781077	0.824	0.25	0.530065	challenged	Control 24h	wilcox
CAGL0K11572g	0.000105204	0.535581	1	1	0.531493	challenged	Control 24h	wilcox
CAGL0L09086g	0.000107016	-0.792993	0.309	0.75	0.540644	challenged	Control 24h	wilcox
CAGL0I10791g	0.00010708	-0.887303	0.191	0.667	0.540969	challenged	Control 24h	wilcox
CAGL0G03311g	0.000107719	0.826495	0.897	0.333	0.544198	challenged	Control 24h	wilcox
CAGL0J03212g	0.000109358	-0.894563	0.809	1	0.552478	challenged	Control 24h	wilcox
CAGL0J06248g	0.000109945	0.830348	0.824	0.25	0.555445	challenged	Control 24h	wilcox
CAGL0I06116g	0.000111214	0.648027	0.647	0	0.561853	challenged	Control 24h	wilcox
CAGL0H07579g	0.000114341	0.785397	0.897	0.417	0.577651	challenged	Control 24h	wilcox
CAGL0J09240g	0.000114869	-0.911001	0.647	0.917	0.580317	challenged	Control 24h	wilcox
CAGL0J01980g	0.000115666	0.769354	0.721	0.083	0.584343	challenged	Control 24h	wilcox
CAGL0F07029g	0.000117151	-1.05657	0.794	1	0.591846	challenged	Control 24h	wilcox
CAGL0E03201g	0.000117445	0.805147	1	0.833	0.593331	challenged	Control 24h	wilcox
CAGL0L05654g	0.000119277	0.743875	0.971	0.667	0.602589	challenged	Control 24h	wilcox
CAGL0K00473g	0.000119283	0.812437	0.721	0.083	0.602618	challenged	Control 24h	wilcox
CAGL0H07821g	0.000120168	0.836248	0.721	0.083	0.607087	challenged	Control 24h	wilcox
CAGL0B02211g	0.000120776	0.750306	0.971	0.667	0.610159	challenged	Control 24h	wilcox
CAGL0D04444g	0.000121443	0.830348	0.721	0.083	0.613531	challenged	Control 24h	wilcox
CAGL0M10659g	0.000124373	0.808125	0.941	0.5	0.628331	challenged	Control 24h	wilcox
CAGL0K00517g	0.000125099	0.770925	0.882	0.5	0.631999	challenged	Control 24h	wilcox
CAGL0J01309g	0.000125474	-0.586392	0.868	1	0.633895	challenged	Control 24h	wilcox
CAGL0H03509g	0.000125981	-0.540679	0.353	0.917	0.636457	challenged	Control 24h	wilcox
CAGL0H08932g	0.000127846	0.735313	0.971	0.75	0.64588	challenged	Control 24h	wilcox
CAGL0I03410g	0.000128338	0.788772	0.853	0.333	0.648365	challenged	Control 24h	wilcox
CAGL0F04477g	0.000128401	-0.784119	0.441	0.917	0.648684	challenged	Control 24h	wilcox
CAGL0L05368g	0.000131741	0.722135	0.868	0.333	0.665556	challenged	Control 24h	wilcox
CAGL0G07183g1	0.000133825	0.814305	0.985	0.583	0.676085	challenged	Control 24h	wilcox
CAGL0M10175g	0.000139782	0.840552	0.794	0.167	0.706177	challenged	Control 24h	wilcox
CAGL0I00748g	0.000140324	-0.704982	0.456	0.833	0.708914	challenged	Control 24h	wilcox
CAGL0F07007g	0.000140498	-0.645841	0.338	0.833	0.709795	challenged	Control 24h	wilcox
CAGL0M11814g	0.000140887	0.776014	0.824	0.333	0.711761	challenged	Control 24h	wilcox
CAGL0G09295g	0.000141952	0.673345	0.868	0.417	0.717143	challenged	Control 24h	wilcox
CAGL0H03971g	0.000142182	-0.599621	0.191	0.667	0.718304	challenged	Control 24h	wilcox
CAGL0E05346g	0.000144514	-0.66989	0.824	1	0.730083	challenged	Control 24h	wilcox
CAGL0B01375g	0.000147297	0.684284	0.971	0.75	0.744145	challenged	Control 24h	wilcox
CAGL0M01958g	0.000148496	0.705185	0.853	0.333	0.750203	challenged	Control 24h	wilcox
CAGL0J10978g	0.000150709	0.835828	0.75	0.167	0.761383	challenged	Control 24h	wilcox
CAGL0K12848g	0.000151395	0.682056	0.985	0.417	0.764846	challenged	Control 24h	wilcox
CAGL0K03641g	0.000157868	-0.54802	0.279	0.833	0.79755	challenged	Control 24h	wilcox
CAGL0I04004g	0.000158149	-0.60679	0.618	0.917	0.798968	challenged	Control 24h	wilcox
CAGL0H01815g	0.000158916	0.675343	0.809	0.25	0.802845	challenged	Control 24h	wilcox
CAGL0I09614g	0.00016489	0.772778	0.941	0.417	0.833022	challenged	Control 24h	wilcox
CAGL0F02739g	0.000166602	0.72433	0.706	0.083	0.841676	challenged	Control 24h	wilcox
CAGL0E03608g	0.000168186	0.743875	0.941	0.667	0.849678	challenged	Control 24h	wilcox
CAGL0D00154g	0.000168788	-0.519264	0.456	1	0.852717	challenged	Control 24h	wilcox
CAGL0G01903g	0.000169744	-0.811666	0.603	0.917	0.857546	challenged	Control 24h	wilcox
CAGL0F00605g	0.000170666	-1.31099	0.574	1	0.862207	challenged	Control 24h	wilcox
CAGL0B01188g	0.000171073	0.849396	0.647	0	0.864261	challenged	Control 24h	wilcox
CAGL0F00913g	0.00017248	0.750306	0.809	0.333	0.871368	challenged	Control 24h	wilcox
CAGL0I03190g	0.000176311	-0.53835	0.574	1	0.890723	challenged	Control 24h	wilcox
CAGL0D04290g	0.000179211	0.679989	0.971	0.667	0.905374	challenged	Control 24h	wilcox
CAGL0I04180g	0.00017981	-0.685688	0.735	1	0.908399	challenged	Control 24h	wilcox
CAGL0D01958g	0.000182432	-0.992664	0.676	0.833	0.921646	challenged	Control 24h	wilcox
CAGL0M02453g	0.00018513	0.801078	0.809	0.25	0.935278	challenged	Control 24h	wilcox
CAGL0D05896g	0.000187011	0.668067	0.926	0.417	0.944778	challenged	Control 24h	wilcox
CAGL0E01749g	0.000187388	0.786115	0.809	0.333	0.946686	challenged	Control 24h	wilcox
CAGL0K11594g	0.000187871	0.773371	0.956	0.5	0.949125	challenged	Control 24h	wilcox
CAGL0D06446g	0.000190137	0.786673	0.868	0.417	0.960572	challenged	Control 24h	wilcox
CAGL0E03355g	0.000192613	0.885038	0.956	0.667	0.973081	challenged	Control 24h	wilcox
CAGL0L00803g	0.000194708	-0.853938	0.794	0.917	0.983667	challenged	Control 24h	wilcox
CAGL0K11726g	0.000196179	0.693147	1	0.667	0.991098	challenged	Control 24h	wilcox
CAGL0D00440g	0.000196306	-0.57145	0.338	0.833	0.99174	challenged	Control 24h	wilcox
CAGL0M12188g	0.000200739	-0.761152	0.603	0.917	1	challenged	Control 24h	wilcox
CAGL0J03780g	0.00020075	0.579348	0.956	0.917	1	challenged	Control 24h	wilcox
CAGL0I08349g	0.000202041	0.745392	0.838	0.417	1	challenged	Control 24h	wilcox
CAGL0M10395g	0.000209609	0.634474	0.838	0.25	1	challenged	Control 24h	wilcox
CAGL0B03047g	0.000212336	-0.804611	0.632	0.917	1	challenged	Control 24h	wilcox
CAGL0H03685g	0.000213661	0.600774	1	1	1	challenged	Control 24h	wilcox
CAGL0L03454g	0.000217774	0.750306	0.691	0.083	1	challenged	Control 24h	wilcox
CAGL0K09130g	0.0002187	0.636977	0.75	0.083	1	challenged	Control 24h	wilcox
CAGL0J07348g	0.000221916	0.72433	0.691	0.083	1	challenged	Control 24h	wilcox
CAGL0H10428g	0.000222692	0.730503	0.838	0.25	1	challenged	Control 24h	wilcox
CAGL0K07788g	0.000229657	0.795562	0.868	0.25	1	challenged	Control 24h	wilcox
CAGL0L01859g	0.00023026	-0.691559	0.382	0.833	1	challenged	Control 24h	wilcox
CAGL0F08459g	0.000230784	0.723919	0.809	0.333	1	challenged	Control 24h	wilcox
CAGL0M12551g	0.000231867	-1.31505	0.603	0.917	1	challenged	Control 24h	wilcox
CAGL0F01771g	0.000233298	0.720092	0.735	0.167	1	challenged	Control 24h	wilcox
CAGL0B00484g	0.000233711	0.660834	0.985	0.833	1	challenged	Control 24h	wilcox
CAGL0A04235g	0.000233823	0.697662	0.691	0.083	1	challenged	Control 24h	wilcox
CAGL0G09174g	0.000234974	0.766054	0.897	0.333	1	challenged	Control 24h	wilcox
CAGL0H03267g	0.0002391	0.777705	0.779	0.167	1	challenged	Control 24h	wilcox
CAGL0G08822g	0.000241357	0.734305	0.926	0.5	1	challenged	Control 24h	wilcox
CAGL0I06292g	0.000242311	-0.46609	0.294	0.833	1	challenged	Control 24h	wilcox
CAGL0J11484g	0.000242539	-0.6468	0.265	0.75	1	challenged	Control 24h	wilcox
CAGL0A04565g	0.000244369	0.743617	0.912	0.583	1	challenged	Control 24h	wilcox
CAGL0B00990g	0.000248413	-0.870496	0.632	0.917	1	challenged	Control 24h	wilcox
CAGL0F00627g	0.000251332	0.616774	0.985	0.75	1	challenged	Control 24h	wilcox
CAGL0H00638g	0.000251707	0.648027	0.618	0	1	challenged	Control 24h	wilcox
CAGL0C04477g	0.000251853	0.560058	1	0.833	1	challenged	Control 24h	wilcox
CAGL0K09416g	0.000253283	-0.71295	0.353	0.75	1	challenged	Control 24h	wilcox
CAGL0E00737g	0.000257296	0.680196	0.956	0.833	1	challenged	Control 24h	wilcox
CAGL0E02849g	0.000258826	0.747214	0.956	0.667	1	challenged	Control 24h	wilcox
CAGL0A01067g	0.00026167	0.693147	0.956	0.583	1	challenged	Control 24h	wilcox
CAGL0G06028g	0.000262604	-0.674991	0.794	1	1	challenged	Control 24h	wilcox
CAGL0G07843g	0.00027172	0.656537	0.956	0.667	1	challenged	Control 24h	wilcox
CAGL0L10626g	0.000275333	0.729252	0.809	0.25	1	challenged	Control 24h	wilcox
CAGL0M08514g	0.000281086	0.683295	0.882	0.333	1	challenged	Control 24h	wilcox
CAGL0E01771g	0.000281262	0.785897	0.912	0.583	1	challenged	Control 24h	wilcox
CAGL0B02145g	0.000283003	0.743337	0.618	0	1	challenged	Control 24h	wilcox
CAGL0L02475g	0.000285991	0.553242	1	0.833	1	challenged	Control 24h	wilcox
CAGL0I03256g	0.000289078	0.717729	0.676	0.083	1	challenged	Control 24h	wilcox
CAGL0L05632g	0.000290155	0.736319	0.809	0.5	1	challenged	Control 24h	wilcox
CAGL0E05742g	0.000290301	0.804373	0.838	0.417	1	challenged	Control 24h	wilcox
CAGL0A01001g	0.000290366	-0.619459	0.515	0.917	1	challenged	Control 24h	wilcox
CAGL0J04114g	0.000291137	-0.720546	0.382	0.75	1	challenged	Control 24h	wilcox
CAGL0E04092g	0.000298249	-0.883397	0.824	0.833	1	challenged	Control 24h	wilcox
CAGL0G03641g	0.000299041	0.729252	0.912	0.667	1	challenged	Control 24h	wilcox
CAGL0K10648g	0.000299264	0.674956	0.985	0.75	1	challenged	Control 24h	wilcox
CAGL0L07216g	0.00030354	0.699012	0.765	0.25	1	challenged	Control 24h	wilcox
CAGL0F05335g	0.000307763	0.611044	0.941	0.667	1	challenged	Control 24h	wilcox
CAGL0M09823g	0.000308616	0.745084	0.779	0.25	1	challenged	Control 24h	wilcox
CAGL0C01265g	0.000311485	0.791128	0.882	0.417	1	challenged	Control 24h	wilcox
CAGL0E04312g	0.000313545	-0.446425	1	1	1	challenged	Control 24h	wilcox
CAGL0D01496g	0.000315056	-0.497838	0.735	0.917	1	challenged	Control 24h	wilcox
CAGL0G02101g	0.000315456	-0.782592	0.912	1	1	challenged	Control 24h	wilcox
CAGL0E04576g	0.000316678	0.697662	0.676	0.083	1	challenged	Control 24h	wilcox
CAGL0I06072g	0.000317488	0.634474	0.809	0.167	1	challenged	Control 24h	wilcox
CAGL0G06358g	0.000318223	0.526215	1	1	1	challenged	Control 24h	wilcox
CAGL0K08008g	0.000318497	0.740453	0.838	0.333	1	challenged	Control 24h	wilcox
CAGL0J11352g	0.000319361	0.528505	0.985	1	1	challenged	Control 24h	wilcox
CAGL0A02233g	0.000319422	-0.836115	0.691	1	1	challenged	Control 24h	wilcox
CAGL0G03729g	0.000323092	0.690882	0.676	0.083	1	challenged	Control 24h	wilcox
CAGL0L00715g	0.0003288	0.636977	0.735	0.167	1	challenged	Control 24h	wilcox
CAGL0G00506g	0.000329334	0.723637	0.868	0.417	1	challenged	Control 24h	wilcox
CAGL0I04224g	0.000332501	0.705455	0.868	0.417	1	challenged	Control 24h	wilcox
CAGL0D04026g	0.000337499	-0.492888	0.25	0.75	1	challenged	Control 24h	wilcox
CAGL0F03421g	0.000340812	0.716404	0.779	0.25	1	challenged	Control 24h	wilcox
CAGL0L06204g	0.000342496	-0.665403	0.588	0.917	1	challenged	Control 24h	wilcox
CAGL0K03553g	0.000347698	-0.788752	0.426	0.75	1	challenged	Control 24h	wilcox
CAGL0C02431g	0.000350198	0.678332	0.603	0	1	challenged	Control 24h	wilcox
CAGL0J09306g	0.000351254	-0.787673	0.529	0.833	1	challenged	Control 24h	wilcox
CAGL0J08844g	0.000353393	0.644945	0.985	0.75	1	challenged	Control 24h	wilcox
CAGL0I01958g	0.000360658	0.707746	0.603	0	1	challenged	Control 24h	wilcox
CAGL0M08954g	0.000363289	0.571312	0.971	0.75	1	challenged	Control 24h	wilcox
CAGL0C04543g	0.00036715	-0.763434	0.397	0.833	1	challenged	Control 24h	wilcox
CAGL0K02101g	0.000375313	0.702296	0.794	0.25	1	challenged	Control 24h	wilcox
CAGL0M03905g	0.000375504	0.571681	1	0.917	1	challenged	Control 24h	wilcox
CAGL0H09218g	0.000376512	-0.71295	0.471	0.917	1	challenged	Control 24h	wilcox
CAGL0J06380g	0.000377882	-0.725334	0.456	0.833	1	challenged	Control 24h	wilcox
CAGL0D01078g	0.0003781	0.726208	0.882	0.5	1	challenged	Control 24h	wilcox
CAGL0K05973g	0.000379392	0.620848	0.971	0.75	1	challenged	Control 24h	wilcox
CAGL0I08327g	0.000393041	0.716404	0.956	0.75	1	challenged	Control 24h	wilcox
CAGL0L11638g	0.00039353	0.654735	0.971	0.667	1	challenged	Control 24h	wilcox
CAGL0J08998g	0.000397093	0.688063	0.985	0.667	1	challenged	Control 24h	wilcox
mt-15S rRNA	0.000397308	0.666656	0.941	0.667	1	challenged	Control 24h	wilcox
CAGL0M05137g	0.000398566	0.671915	0.897	0.333	1	challenged	Control 24h	wilcox
CAGL0J03652g	0.000398887	0.658738	0.926	0.5	1	challenged	Control 24h	wilcox
CAGL0G09691g	0.000403547	-0.65522	0.368	0.833	1	challenged	Control 24h	wilcox
CAGL0J01419g	0.000407093	0.630683	0.853	0.417	1	challenged	Control 24h	wilcox
CAGL0M12837g	0.000409844	-0.656608	0.618	0.917	1	challenged	Control 24h	wilcox
CAGL0H02585g	0.000417858	-0.76952	0.574	0.833	1	challenged	Control 24h	wilcox
CAGL0H02409g	0.000422136	0.618677	0.926	0.667	1	challenged	Control 24h	wilcox
CAGL0H03069g	0.000422816	0.802824	0.809	0.333	1	challenged	Control 24h	wilcox
CAGL0A02090g	0.000423975	0.604798	0.956	0.75	1	challenged	Control 24h	wilcox
CAGL0H08085g	0.000427148	0.732287	0.706	0.083	1	challenged	Control 24h	wilcox
CAGL0C00473g	0.000432775	0.710032	0.853	0.333	1	challenged	Control 24h	wilcox
CAGL0M01254g	0.000433928	0.616774	0.588	0	1	challenged	Control 24h	wilcox
CAGL0H05379g	0.000451555	0.627073	0.956	0.5	1	challenged	Control 24h	wilcox
CAGL0M01232g	0.000453719	0.627301	0.868	0.333	1	challenged	Control 24h	wilcox
CAGL0J00715g	0.000454205	-0.598248	0.162	0.583	1	challenged	Control 24h	wilcox
CAGL0H09856g	0.00045761	0.595721	0.971	0.917	1	challenged	Control 24h	wilcox
CAGL0G06270g	0.000459256	0.663294	0.824	0.25	1	challenged	Control 24h	wilcox
CAGL0E02475g	0.000461078	0.709063	0.971	0.667	1	challenged	Control 24h	wilcox
CAGL0F09053g	0.000461473	0.668332	0.838	0.417	1	challenged	Control 24h	wilcox
CAGL0B00528g	0.000464527	0.663294	0.588	0	1	challenged	Control 24h	wilcox
CAGL0I09460g	0.000470061	0.670841	0.588	0	1	challenged	Control 24h	wilcox
CAGL0A01804g	0.00047057	0.700473	0.588	0	1	challenged	Control 24h	wilcox
CAGL0K03509g	0.000470758	0.636626	0.971	1	1	challenged	Control 24h	wilcox
CAGL0F01155g	0.000471755	0.643333	0.926	0.5	1	challenged	Control 24h	wilcox
CAGL0F01947g	0.000474689	-0.664768	0.603	0.917	1	challenged	Control 24h	wilcox
CAGL0A00473g	0.000479408	0.634474	0.809	0.25	1	challenged	Control 24h	wilcox
CAGL0M11902g	0.000479873	-0.516929	0.75	1	1	challenged	Control 24h	wilcox
CAGL0L04246g	0.000479911	0.639293	0.941	0.5	1	challenged	Control 24h	wilcox
CAGL0E04488g	0.000482508	0.720705	0.882	0.417	1	challenged	Control 24h	wilcox
CAGL0L07722g	0.00049841	0.518444	0.985	1	1	challenged	Control 24h	wilcox
CAGL0K04631g	0.000507891	-0.583621	0.353	0.833	1	challenged	Control 24h	wilcox
CAGL0A00231g	0.000519349	0.638753	0.75	0.167	1	challenged	Control 24h	wilcox
CAGL0K01309g	0.000519965	0.678332	0.912	0.583	1	challenged	Control 24h	wilcox
CAGL0M13827g	0.000533689	0.663294	0.779	0.25	1	challenged	Control 24h	wilcox
CAGL0J01529g	0.000537262	0.677546	0.868	0.333	1	challenged	Control 24h	wilcox
CAGL0G01804g	0.000538463	-0.516929	0.971	1	1	challenged	Control 24h	wilcox
CAGL0I07733g	0.000542488	0.540955	0.735	0.083	1	challenged	Control 24h	wilcox
CAGL0F06127g	0.000544159	-0.761152	0.294	0.667	1	challenged	Control 24h	wilcox
CAGL0L12936g	0.000554977	0.695246	0.956	0.583	1	challenged	Control 24h	wilcox
CAGL0I02750g	0.000556042	0.561295	0.765	0.167	1	challenged	Control 24h	wilcox
CAGL0F00825g	0.000558682	-0.516929	0.309	0.75	1	challenged	Control 24h	wilcox
CAGL0L09713g	0.000560697	-0.669214	0.618	0.917	1	challenged	Control 24h	wilcox
CAGL0G04697g	0.000567318	0.704396	0.647	0.083	1	challenged	Control 24h	wilcox
CAGL0C03443g	0.000570732	0.264798	0.853	0.25	1	challenged	Control 24h	wilcox
CAGL0K08602g	0.000571862	0.598289	0.647	0.083	1	challenged	Control 24h	wilcox
CAGL0F02563g	0.000572164	-0.464841	0.265	0.75	1	challenged	Control 24h	wilcox
CAGL0L11836g	0.000578313	0.690882	0.647	0.083	1	challenged	Control 24h	wilcox
CAGL0L02937g	0.000580468	-0.561881	0.706	1	1	challenged	Control 24h	wilcox
CAGL0L11198g	0.000582632	0.620431	0.647	0.083	1	challenged	Control 24h	wilcox
CAGL0E01485g	0.000587927	0.833839	0.868	0.5	1	challenged	Control 24h	wilcox
CAGL0L08426g	0.000591102	-0.939039	0.382	0.833	1	challenged	Control 24h	wilcox
CAGL0G01452g	0.000592525	0.670541	0.941	0.667	1	challenged	Control 24h	wilcox
CAGL0K05467g	0.000600677	0.699012	0.735	0.25	1	challenged	Control 24h	wilcox
CAGL0I08613g	0.000606759	-0.610671	0.471	0.917	1	challenged	Control 24h	wilcox
CAGL0C00759g	0.000607339	0.663294	0.926	0.5	1	challenged	Control 24h	wilcox
CAGL0M00286g	0.000610421	0.648836	0.868	0.417	1	challenged	Control 24h	wilcox
CAGL0H02321g	0.00061053	-0.527508	0.456	0.833	1	challenged	Control 24h	wilcox
CAGL0E02315g	0.000611794	0.714588	0.853	0.333	1	challenged	Control 24h	wilcox
CAGL0J00693g	0.000614566	0.667614	0.882	0.583	1	challenged	Control 24h	wilcox
CAGL0E02783g	0.00062241	0.570683	1	0.833	1	challenged	Control 24h	wilcox
CAGL0G01947g	0.000623635	-0.47614	0.25	0.75	1	challenged	Control 24h	wilcox
CAGL0E06226g	0.00062792	0.728132	0.838	0.333	1	challenged	Control 24h	wilcox
CAGL0D05324g	0.000631096	0.652325	0.971	0.667	1	challenged	Control 24h	wilcox
CAGL0K09438g	0.000633813	0.663294	0.853	0.25	1	challenged	Control 24h	wilcox
CAGL0M10593g	0.000638533	-0.397097	0.147	0.583	1	challenged	Control 24h	wilcox
CAGL0K11088g	0.000639511	0.63751	0.941	0.583	1	challenged	Control 24h	wilcox
CAGL0L13002g	0.000641501	0.722135	0.574	0	1	challenged	Control 24h	wilcox
CAGL0F04279g	0.000643589	-0.683514	0.882	1	1	challenged	Control 24h	wilcox
CAGL0F03641g	0.000649718	-0.942608	0.647	0.917	1	challenged	Control 24h	wilcox
CAGL0A03652g	0.000668114	0.754266	0.853	0.417	1	challenged	Control 24h	wilcox
CAGL0F03883g	0.000670265	-0.62456	0.235	0.667	1	challenged	Control 24h	wilcox
CAGL0C02563g	0.000680347	0.579913	0.956	0.5	1	challenged	Control 24h	wilcox
CAGL0M07612g	0.000687464	0.486774	0.985	1	1	challenged	Control 24h	wilcox
CAGL0D04312g	0.000692358	0.781854	0.632	0.083	1	challenged	Control 24h	wilcox
CAGL0H10516g	0.00069544	0.657215	0.735	0.167	1	challenged	Control 24h	wilcox
CAGL0M05687g	0.00069748	-0.490807	0.397	0.917	1	challenged	Control 24h	wilcox
CAGL0J04752g	0.000703029	0.763045	0.632	0.083	1	challenged	Control 24h	wilcox
CAGL0E00473g	0.000707422	0.705673	0.882	0.333	1	challenged	Control 24h	wilcox
CAGL0J05654g	0.000707679	0.700857	0.838	0.417	1	challenged	Control 24h	wilcox
CAGL0M08448g	0.000711628	0.592677	0.559	0	1	challenged	Control 24h	wilcox
CAGL0J04642g	0.000713359	0.648027	0.824	0.333	1	challenged	Control 24h	wilcox
CAGL0K04037g	0.00071681	0.452234	1	0.917	1	challenged	Control 24h	wilcox
CAGL0J08547g	0.000720842	-0.867501	0.456	0.75	1	challenged	Control 24h	wilcox
CAGL0I04906g	0.000722997	-0.611597	0.735	1	1	challenged	Control 24h	wilcox
CAGL0H10098g	0.000729911	0.600774	0.559	0	1	challenged	Control 24h	wilcox
CAGL0F03949g	0.000737653	0.776014	0.75	0.25	1	challenged	Control 24h	wilcox
CAGL0J06688g	0.000743627	0.57968	0.838	0.25	1	challenged	Control 24h	wilcox
CAGL0H03377g	0.000750306	0.614125	0.971	0.833	1	challenged	Control 24h	wilcox
CAGL0L03520g	0.000751317	0.663294	0.912	0.417	1	challenged	Control 24h	wilcox
CAGL0G08360g	0.000764151	0.620431	0.632	0.083	1	challenged	Control 24h	wilcox
CAGL0L03003g	0.000772757	-0.56453	0.235	0.667	1	challenged	Control 24h	wilcox
CAGL0M13409g	0.000777985	0.609948	0.691	0.167	1	challenged	Control 24h	wilcox
CAGL0E02959g	0.000782485	0.755196	0.794	0.25	1	challenged	Control 24h	wilcox
CAGL0E02585g	0.000786608	0.667418	0.897	0.417	1	challenged	Control 24h	wilcox
CAGL0K02915g	0.000787558	-0.741349	0.426	0.833	1	challenged	Control 24h	wilcox
CAGL0F07821g	0.00078876	0.598289	0.632	0.083	1	challenged	Control 24h	wilcox
CAGL0F04345g	0.000795601	0.574215	0.794	0.25	1	challenged	Control 24h	wilcox
CAGL0G01496g	0.000797287	0.560816	0.691	0.167	1	challenged	Control 24h	wilcox
CAGL0I02552g	0.00080455	-0.635989	0.5	0.833	1	challenged	Control 24h	wilcox
CAGL0F01507g	0.000819951	0.602014	0.912	0.667	1	challenged	Control 24h	wilcox
CAGL0I05148g	0.000822757	-0.546758	0.176	0.583	1	challenged	Control 24h	wilcox
CAGL0E05764g	0.000836614	0.712565	0.838	0.333	1	challenged	Control 24h	wilcox
CAGL0K08734g	0.000847064	-0.859132	0.294	0.667	1	challenged	Control 24h	wilcox
CAGL0M01144g	0.000868357	0.704843	0.721	0.167	1	challenged	Control 24h	wilcox
CAGL0J09108g	0.000869912	0.655358	0.912	0.5	1	challenged	Control 24h	wilcox
CAGL0C00385g	0.000873765	0.602385	0.868	0.5	1	challenged	Control 24h	wilcox
CAGL0C00451g	0.000879224	-0.372404	0.147	0.583	1	challenged	Control 24h	wilcox
CAGL0H10230g	0.000879452	0.551177	0.544	0	1	challenged	Control 24h	wilcox
CAGL0M09108g	0.000912918	0.669767	0.676	0.167	1	challenged	Control 24h	wilcox
CAGL0L04664g	0.000913246	-0.715238	0.309	0.75	1	challenged	Control 24h	wilcox
CAGL0J01848g	0.000919543	0.602853	0.956	0.833	1	challenged	Control 24h	wilcox
CAGL0A00407g	0.000924497	-0.370094	0.912	1	1	challenged	Control 24h	wilcox
CAGL0K10252g	0.0009306	0.619944	0.721	0.25	1	challenged	Control 24h	wilcox
CAGL0F05907g	0.000936652	0.684056	0.618	0.083	1	challenged	Control 24h	wilcox
CAGL0J11748g	0.000938951	-0.54802	0.324	0.75	1	challenged	Control 24h	wilcox
CAGL0J07788g	0.000956635	0.580407	0.912	0.667	1	challenged	Control 24h	wilcox
CAGL0K00847g	0.000960314	-0.530628	0.529	0.917	1	challenged	Control 24h	wilcox
CAGL0M01738g	0.000960575	0.682252	0.824	0.333	1	challenged	Control 24h	wilcox
CAGL0M07634g	0.000960713	-0.543615	0.868	0.917	1	challenged	Control 24h	wilcox
CAGL0D05318g	0.00096356	-0.613261	0.25	0.667	1	challenged	Control 24h	wilcox
CAGL0B02299g	0.000969194	0.647121	0.794	0.25	1	challenged	Control 24h	wilcox
CAGL0L12870g	0.000982205	0.385165	1	1	1	challenged	Control 24h	wilcox
CAGL0C03135g	0.000982689	0.643621	0.676	0.167	1	challenged	Control 24h	wilcox
CAGL0G07535g	0.00098657	-0.685821	0.574	0.917	1	challenged	Control 24h	wilcox
CAGL0M01276g	0.000987777	0.677183	0.618	0.083	1	challenged	Control 24h	wilcox
CAGL0C00495g	0.000994202	0.616774	0.544	0	1	challenged	Control 24h	wilcox
CAGL0G00440g	0.000995373	0.627301	0.794	0.167	1	challenged	Control 24h	wilcox
mt-cox3	0.00100103	0.641672	0.794	0.333	1	challenged	Control 24h	wilcox
CAGL0M07029g	0.00100556	0.600774	0.721	0.167	1	challenged	Control 24h	wilcox
CAGL0H03179g	0.00100721	0.681313	0.868	0.333	1	challenged	Control 24h	wilcox
CAGL0D00660g	0.00101978	0.627301	0.838	0.333	1	challenged	Control 24h	wilcox
CAGL0G00924g	0.00102304	0.535014	1	0.833	1	challenged	Control 24h	wilcox
CAGL0G09801g	0.00102409	0.598289	0.618	0.083	1	challenged	Control 24h	wilcox
CAGL0H00704g	0.00103141	0.541316	1	1	1	challenged	Control 24h	wilcox
CAGL0F04763g	0.00105338	0.649209	0.618	0.083	1	challenged	Control 24h	wilcox
CAGL0L06974g	0.00106025	-0.8224	0.515	0.833	1	challenged	Control 24h	wilcox
CAGL0J11506g	0.00106702	0.614504	0.882	0.417	1	challenged	Control 24h	wilcox
CAGL0L03828g	0.00107678	-0.731299	0.265	0.667	1	challenged	Control 24h	wilcox
CAGL0B00770g	0.00107844	-0.431194	0.162	0.583	1	challenged	Control 24h	wilcox
CAGL0H04609g	0.00108207	0.596155	0.882	0.5	1	challenged	Control 24h	wilcox
CAGL0I10538g	0.0010995	0.600774	0.691	0.083	1	challenged	Control 24h	wilcox
CAGL0K11396g	0.00110219	0.541316	0.882	0.333	1	challenged	Control 24h	wilcox
CAGL0M10829g	0.00110683	0.558852	0.897	0.583	1	challenged	Control 24h	wilcox
CAGL0D02904g	0.00111008	0.64397	0.824	0.333	1	challenged	Control 24h	wilcox
CAGL0A03234g	0.00111098	0.369097	1	1	1	challenged	Control 24h	wilcox
CAGL0A03432g	0.00111109	0.651099	0.721	0.167	1	challenged	Control 24h	wilcox
CAGL0K11814g	0.00111242	0.599307	0.912	0.333	1	challenged	Control 24h	wilcox
CAGL0J05984g	0.00111345	-0.680839	0.515	0.833	1	challenged	Control 24h	wilcox
CAGL0C04433g	0.00112084	0.651099	0.721	0.25	1	challenged	Control 24h	wilcox
CAGL0D03014g	0.00112787	0.658498	0.868	0.417	1	challenged	Control 24h	wilcox
CAGL0A00451g	0.00112788	0.559376	1	0.75	1	challenged	Control 24h	wilcox
CAGL0F05797g	0.00112801	0.561295	0.735	0.25	1	challenged	Control 24h	wilcox
CAGL0M02783g	0.00113418	0.646102	0.75	0.25	1	challenged	Control 24h	wilcox
CAGL0H07711g	0.00114197	0.525936	0.971	0.917	1	challenged	Control 24h	wilcox
CAGL0K03223g	0.00114612	0.626253	0.721	0.167	1	challenged	Control 24h	wilcox
CAGL0L05016g	0.00115203	0.525424	0.529	0	1	challenged	Control 24h	wilcox
CAGL0C03047g	0.00115218	0.688937	0.853	0.333	1	challenged	Control 24h	wilcox
CAGL0J10296g	0.00115554	0.639293	0.912	0.5	1	challenged	Control 24h	wilcox
CAGL0A03718g	0.00117399	0.554561	0.956	0.75	1	challenged	Control 24h	wilcox
CAGL0L04950g	0.0011746	0.555405	0.941	0.667	1	challenged	Control 24h	wilcox
CAGL0M13871g	0.00117706	0.582169	0.676	0.167	1	challenged	Control 24h	wilcox
CAGL0K07183g	0.00117876	0.640305	0.75	0.167	1	challenged	Control 24h	wilcox
CAGL0H08844g	0.00118416	-0.498788	0.441	0.833	1	challenged	Control 24h	wilcox
CAGL0M08734g	0.00119402	-0.619459	0.5	0.917	1	challenged	Control 24h	wilcox
CAGL0G08602g	0.00120516	0.628609	0.75	0.167	1	challenged	Control 24h	wilcox
CAGL0L09471g	0.00120903	0.567984	0.529	0	1	challenged	Control 24h	wilcox
CAGL0L12980g	0.00121082	0.541551	0.897	0.583	1	challenged	Control 24h	wilcox
CAGL0H03421g	0.00123113	0.559616	0.529	0	1	challenged	Control 24h	wilcox
CAGL0C05247g	0.0012435	-0.594142	0.618	0.75	1	challenged	Control 24h	wilcox
CAGL0M01650g	0.0012447	-0.570176	0.75	0.917	1	challenged	Control 24h	wilcox
CAGL0D01716g	0.00126158	0.584513	0.529	0	1	challenged	Control 24h	wilcox
CAGL0M02717g	0.00126251	0.608806	0.529	0	1	challenged	Control 24h	wilcox
CAGL0M06083g	0.00126884	0.505026	0.985	1	1	challenged	Control 24h	wilcox
CAGL0K09372g	0.00128057	0.624679	0.529	0	1	challenged	Control 24h	wilcox
CAGL0D03168g	0.00129965	0.575647	0.985	0.583	1	challenged	Control 24h	wilcox
CAGL0L03091g	0.00130873	0.600774	0.926	0.75	1	challenged	Control 24h	wilcox
CAGL0I07909g	0.00130922	0.585078	0.956	0.667	1	challenged	Control 24h	wilcox
CAGL0M00132g	0.00131584	0.600774	0.809	0.333	1	challenged	Control 24h	wilcox
CAGL0B01551g	0.00131649	0.52194	0.838	0.417	1	challenged	Control 24h	wilcox
CAGL0C03850g	0.00132557	-0.464841	0.265	0.667	1	challenged	Control 24h	wilcox
CAGL0L09669g	0.00132718	0.625395	0.868	0.583	1	challenged	Control 24h	wilcox
CAGL0K00297g	0.00133375	0.698037	0.794	0.417	1	challenged	Control 24h	wilcox
CAGL0J08349g	0.00133495	0.607205	0.706	0.25	1	challenged	Control 24h	wilcox
CAGL0I03718g	0.00133567	0.678332	0.794	0.417	1	challenged	Control 24h	wilcox
CAGL0E03069g	0.00133629	0.647358	0.912	0.5	1	challenged	Control 24h	wilcox
CAGL0B03091g	0.00133651	0.713938	0.662	0.167	1	challenged	Control 24h	wilcox
CAGL0M05621g	0.00135531	0.613104	0.603	0.083	1	challenged	Control 24h	wilcox
CAGL0M04169g	0.00136333	-0.481838	0.603	0.917	1	challenged	Control 24h	wilcox
CAGL0H06589g	0.001364	0.528763	0.603	0.083	1	challenged	Control 24h	wilcox
CAGL0J01375g	0.00138076	-0.431194	0.191	0.583	1	challenged	Control 24h	wilcox
CAGL0K09988g	0.00138076	-0.431194	0.191	0.583	1	challenged	Control 24h	wilcox
CAGL0A04411g	0.00138602	0.663294	0.721	0.167	1	challenged	Control 24h	wilcox
CAGL0D03124g	0.00138997	0.575364	0.941	0.667	1	challenged	Control 24h	wilcox
CAGL0I02222g	0.00139495	0.671525	0.853	0.5	1	challenged	Control 24h	wilcox
CAGL0K12518g	0.00141313	-0.627892	0.529	0.833	1	challenged	Control 24h	wilcox
CAGL0G05247g	0.00143221	0.592677	0.853	0.5	1	challenged	Control 24h	wilcox
CAGL0J04400g	0.0014555	-0.294239	0.118	0.5	1	challenged	Control 24h	wilcox
CAGL0D04774g	0.00146148	-0.528192	0.588	0.917	1	challenged	Control 24h	wilcox
CAGL0G05786g	0.00148057	-0.677488	0.412	0.75	1	challenged	Control 24h	wilcox
CAGL0I07755g	0.0014832	0.597543	0.838	0.5	1	challenged	Control 24h	wilcox
CAGL0I07953g	0.00148403	0.638753	0.691	0.167	1	challenged	Control 24h	wilcox
CAGL0B02189g	0.00152113	0.591241	0.779	0.25	1	challenged	Control 24h	wilcox
CAGL0F00869g	0.00152114	-0.555946	0.221	0.667	1	challenged	Control 24h	wilcox
CAGL0I01056g	0.00152348	0.626253	0.926	0.5	1	challenged	Control 24h	wilcox
CAGL0L11660g	0.00152523	0.612001	0.838	0.333	1	challenged	Control 24h	wilcox
CAGL0M05643g	0.00152849	-0.553101	0.265	0.667	1	challenged	Control 24h	wilcox
CAGL0M12342g	0.00153622	0.542666	0.515	0	1	challenged	Control 24h	wilcox
CAGL0I07227g	0.00154289	-0.547738	0.941	1	1	challenged	Control 24h	wilcox
CAGL0E02233g	0.00155407	0.534082	0.515	0	1	challenged	Control 24h	wilcox
CAGL0J10054g	0.00157162	0.556811	0.809	0.167	1	challenged	Control 24h	wilcox
CAGL0L01969g	0.0015738	-0.549728	0.544	0.833	1	challenged	Control 24h	wilcox
CAGL0K07117g	0.00157465	0.690882	0.588	0.083	1	challenged	Control 24h	wilcox
CAGL0L13090g	0.00159675	0.551177	0.515	0	1	challenged	Control 24h	wilcox
CAGL0E01397g	0.0016247	0.577934	0.971	0.75	1	challenged	Control 24h	wilcox
CAGL0F01177g	0.00162619	0.614265	0.809	0.417	1	challenged	Control 24h	wilcox
CAGL0L04356g	0.00164098	0.501539	0.662	0.167	1	challenged	Control 24h	wilcox
CAGL0J03608g	0.00164817	0.656277	0.588	0.083	1	challenged	Control 24h	wilcox
CAGL0M08206g	0.00165013	-0.494159	0.471	0.833	1	challenged	Control 24h	wilcox
CAGL0E05588g	0.00168023	0.598289	0.941	0.583	1	challenged	Control 24h	wilcox
CAGL0F08327g	0.00168705	0.621525	0.853	0.333	1	challenged	Control 24h	wilcox
CAGL0K05093g	0.00172444	0.523532	0.912	0.417	1	challenged	Control 24h	wilcox
CAGL0M02299g	0.00172461	0.657215	0.691	0.167	1	challenged	Control 24h	wilcox
CAGL0L01177g	0.00172822	-0.559616	0.632	0.833	1	challenged	Control 24h	wilcox
CAGL0C02277g	0.00174484	0.596155	0.647	0.167	1	challenged	Control 24h	wilcox
CAGL0I04268g	0.00175339	-0.706815	0.426	0.75	1	challenged	Control 24h	wilcox
CAGL0M13145g	0.00176137	0.560262	0.588	0.083	1	challenged	Control 24h	wilcox
CAGL0F02761g	0.00178126	-0.518206	0.397	0.833	1	challenged	Control 24h	wilcox
CAGL0I01232g	0.00178592	0.583252	0.588	0.083	1	challenged	Control 24h	wilcox
CAGL0L08756g	0.00179571	0.610804	0.721	0.25	1	challenged	Control 24h	wilcox
CAGL0E01353g	0.00180069	0.560262	0.588	0.083	1	challenged	Control 24h	wilcox
CAGL0K10472g	0.00180963	0.563627	0.941	0.5	1	challenged	Control 24h	wilcox
CAGL0C05599g	0.00181306	0.590799	0.588	0.083	1	challenged	Control 24h	wilcox
CAGL0E02937g	0.00182788	0.642885	0.897	0.667	1	challenged	Control 24h	wilcox
CAGL0I08899g	0.00183487	0.530446	0.868	0.25	1	challenged	Control 24h	wilcox
CAGL0M05335g	0.00183995	0.603702	0.897	0.583	1	challenged	Control 24h	wilcox
CAGL0A01177g	0.00184496	0.368008	0.662	0.083	1	challenged	Control 24h	wilcox
CAGL0D06512g	0.00185633	-0.456941	0.5	0.917	1	challenged	Control 24h	wilcox
CAGL0G00902g	0.00187468	0.551855	0.897	0.583	1	challenged	Control 24h	wilcox
CAGL0H02035g	0.0018751	0.506109	0.853	0.417	1	challenged	Control 24h	wilcox
CAGL0K09218g	0.00188291	-0.468935	0.132	0.5	1	challenged	Control 24h	wilcox
CAGL0G03179g	0.00189895	0.635643	0.838	0.333	1	challenged	Control 24h	wilcox
CAGL0E06028g	0.00191929	0.630288	0.647	0.167	1	challenged	Control 24h	wilcox
CAGL0M02233g	0.00193238	0.575102	0.632	0.083	1	challenged	Control 24h	wilcox
CAGL0H08283g	0.00194505	0.587787	0.971	0.583	1	challenged	Control 24h	wilcox
CAGL0K06831g	0.0019465	-0.683391	0.382	0.75	1	challenged	Control 24h	wilcox
CAGL0M13475g	0.00196351	0.619944	0.676	0.167	1	challenged	Control 24h	wilcox
CAGL0L05676g	0.00199394	0.616774	0.838	0.417	1	challenged	Control 24h	wilcox
CAGL0I08459g	0.00203382	0.466888	0.926	0.833	1	challenged	Control 24h	wilcox
CAGL0J06050g	0.0020407	-0.471686	0.324	0.75	1	challenged	Control 24h	wilcox
CAGL0E04048g	0.00205374	-0.459859	0.985	1	1	challenged	Control 24h	wilcox
CAGL0L13299g	0.00205888	0.559616	0.5	0	1	challenged	Control 24h	wilcox
CAGL0C00649g	0.00206032	-0.509426	0.603	0.917	1	challenged	Control 24h	wilcox
CAGL0M11396g	0.00207018	0.658738	0.809	0.417	1	challenged	Control 24h	wilcox
CAGL0J02728g	0.00208548	0.632523	0.691	0.25	1	challenged	Control 24h	wilcox
CAGL0L08140g	0.0020946	0.591241	0.75	0.167	1	challenged	Control 24h	wilcox
CAGL0M08668g	0.00210059	0.557402	0.824	0.417	1	challenged	Control 24h	wilcox
CAGL0G10021g	0.00211017	-0.392758	0.235	0.667	1	challenged	Control 24h	wilcox
CAGL0H03905g	0.002122	-0.517507	0.794	0.917	1	challenged	Control 24h	wilcox
CAGL0E01089g	0.00213322	0.553595	0.647	0.167	1	challenged	Control 24h	wilcox
CAGL0I01870g	0.00215574	-0.486776	0.368	0.75	1	challenged	Control 24h	wilcox
CAGL0L05302g	0.00217188	0.546005	0.868	0.5	1	challenged	Control 24h	wilcox
CAGL0K05841g	0.00217311	0.502744	0.985	1	1	challenged	Control 24h	wilcox
CAGL0M00660g	0.0021758	-0.618131	0.485	0.75	1	challenged	Control 24h	wilcox
CAGL0H06721g	0.00217902	0.562971	0.838	0.417	1	challenged	Control 24h	wilcox
CAGL0G05610g	0.00218551	0.554561	0.691	0.167	1	challenged	Control 24h	wilcox
CAGL0I05852g	0.00218989	0.600774	0.691	0.25	1	challenged	Control 24h	wilcox
CAGL0L02013g	0.00219022	0.619277	0.809	0.333	1	challenged	Control 24h	wilcox
CAGL0M09086g	0.00219499	0.493876	0.632	0.083	1	challenged	Control 24h	wilcox
CAGL0M02607g	0.00220266	0.588818	0.794	0.25	1	challenged	Control 24h	wilcox
CAGL0A00341g	0.00221145	-0.335884	0.176	0.583	1	challenged	Control 24h	wilcox
CAGL0L03784g	0.00222368	0.490022	0.75	0.25	1	challenged	Control 24h	wilcox
CAGL0A04015g	0.00223505	0.371817	1	1	1	challenged	Control 24h	wilcox
CAGL0G09064g	0.00224004	-0.969995	0.456	0.75	1	challenged	Control 24h	wilcox
CAGL0G01342g	0.00225972	0.678332	0.75	0.417	1	challenged	Control 24h	wilcox
CAGL0D05082g	0.00226916	-0.573468	0.853	0.917	1	challenged	Control 24h	wilcox
CAGL0G02695g	0.00229097	0.484602	0.868	0.5	1	challenged	Control 24h	wilcox
CAGL0I01606g	0.00231115	0.623554	0.632	0.167	1	challenged	Control 24h	wilcox
CAGL0G03421g	0.00231162	0.591241	0.765	0.333	1	challenged	Control 24h	wilcox
CAGL0G05632g	0.00231242	0.605372	0.838	0.5	1	challenged	Control 24h	wilcox
CAGL0J04928g	0.00231655	0.543886	0.868	0.417	1	challenged	Control 24h	wilcox
CAGL0G05742g	0.00232567	0.588818	0.809	0.25	1	challenged	Control 24h	wilcox
CAGL0J07920g	0.00232658	0.493876	0.647	0.167	1	challenged	Control 24h	wilcox
CAGL0H00330g	0.00232933	0.437622	0.985	1	1	challenged	Control 24h	wilcox
CAGL0E03421g	0.00235256	0.583252	0.574	0.083	1	challenged	Control 24h	wilcox
CAGL0K01001g	0.00235784	0.536731	0.574	0.083	1	challenged	Control 24h	wilcox
CAGL0J10428g	0.00236362	0.480973	0.485	0	1	challenged	Control 24h	wilcox
CAGL0I06666g	0.00237245	0.487941	0.574	0.083	1	challenged	Control 24h	wilcox
CAGL0M03751g	0.00238239	0.504471	0.574	0.083	1	challenged	Control 24h	wilcox
CAGL0K01793g	0.0023879	0.528763	0.574	0.083	1	challenged	Control 24h	wilcox
CAGL0E02871g	0.00239373	0.567984	0.574	0.083	1	challenged	Control 24h	wilcox
CAGL0K04961g	0.00240988	-0.615369	0.338	0.667	1	challenged	Control 24h	wilcox
CAGL0K02475g	0.00241358	0.490022	0.485	0	1	challenged	Control 24h	wilcox
CAGL0L02849g	0.00245426	0.639293	0.868	0.417	1	challenged	Control 24h	wilcox
CAGL0I06138g	0.00246533	0.567984	0.721	0.25	1	challenged	Control 24h	wilcox
CAGL0E00341g	0.00247508	0.542666	0.485	0	1	challenged	Control 24h	wilcox
CAGL0A02409g	0.00247992	0.491309	0.971	0.917	1	challenged	Control 24h	wilcox
CAGL0L07282g	0.0024803	0.483766	0.912	0.75	1	challenged	Control 24h	wilcox
CAGL0J03146g	0.0024816	0.643621	0.618	0.167	1	challenged	Control 24h	wilcox
CAGL0K03377g	0.00248354	0.591701	0.912	0.583	1	challenged	Control 24h	wilcox
CAGL0L01507g	0.00249924	0.524181	0.868	0.5	1	challenged	Control 24h	wilcox
CAGL0M11176g	0.00255256	-0.324776	0.221	0.667	1	challenged	Control 24h	wilcox
CAGL0L05918g	0.00255587	0.551177	0.485	0	1	challenged	Control 24h	wilcox
CAGL0H08415g	0.00255806	-0.44547	0.397	0.75	1	challenged	Control 24h	wilcox
CAGL0M08074g	0.00256967	0.616774	0.691	0.167	1	challenged	Control 24h	wilcox
CAGL0L03135g	0.00258076	0.546931	0.941	0.417	1	challenged	Control 24h	wilcox
CAGL0M12034g	0.00258221	0.409278	1	1	1	challenged	Control 24h	wilcox
CAGL0G06974g	0.00259	-0.47724	0.441	0.833	1	challenged	Control 24h	wilcox
CAGL0L00297g	0.00260237	0.604164	0.794	0.333	1	challenged	Control 24h	wilcox
CAGL0K03487g	0.00261347	0.526215	0.882	0.583	1	challenged	Control 24h	wilcox
CAGL0M13893g	0.00262114	0.546323	0.632	0.167	1	challenged	Control 24h	wilcox
CAGL0M09559g	0.00263217	0.561714	0.721	0.25	1	challenged	Control 24h	wilcox
CAGL0A01221g	0.00264502	-0.472101	0.912	1	1	challenged	Control 24h	wilcox
CAGL0M02959g	0.0026666	0.510826	0.794	0.333	1	challenged	Control 24h	wilcox
CAGL0F04565g	0.00267432	-0.410182	0.309	0.75	1	challenged	Control 24h	wilcox
CAGL0K01155g	0.00268197	-0.60444	0.706	0.917	1	challenged	Control 24h	wilcox
CAGL0L11550g	0.00269201	0.556378	0.926	0.583	1	challenged	Control 24h	wilcox
CAGL0D03344g	0.00270975	0.614868	0.926	0.5	1	challenged	Control 24h	wilcox
CAGL0F08833g	0.00274815	0.58949	0.868	0.5	1	challenged	Control 24h	wilcox
CAGL0A01111g	0.00278395	0.350381	1	1	1	challenged	Control 24h	wilcox
CAGL0G04851g	0.00278886	0.562084	0.75	0.25	1	challenged	Control 24h	wilcox
CAGL0M02805g	0.0027904	0.520193	0.676	0.167	1	challenged	Control 24h	wilcox
CAGL0E00561g	0.00283254	0.57968	0.765	0.333	1	challenged	Control 24h	wilcox
CAGL0H03729g	0.00285109	-0.441833	0.676	0.917	1	challenged	Control 24h	wilcox
CAGL0A03058g	0.00286469	0.541316	0.824	0.417	1	challenged	Control 24h	wilcox
CAGL0D01474g	0.00287553	0.607205	0.676	0.25	1	challenged	Control 24h	wilcox
CAGL0E00627g	0.00289697	0.47733	0.632	0.083	1	challenged	Control 24h	wilcox
CAGL0H03861g	0.00289701	0.448637	0.706	0.167	1	challenged	Control 24h	wilcox
CAGL0J08756g	0.00289773	0.534082	0.794	0.417	1	challenged	Control 24h	wilcox
CAGL0D04708g	0.00290007	0.501539	0.632	0.167	1	challenged	Control 24h	wilcox
CAGL0G01254g	0.00291934	-0.441016	0.794	0.917	1	challenged	Control 24h	wilcox
CAGL0J08140g	0.00292934	0.657215	0.647	0.167	1	challenged	Control 24h	wilcox
CAGL0B01441g	0.00292971	-0.537797	0.691	0.917	1	challenged	Control 24h	wilcox
CAGL0E06204g	0.00294045	-0.530628	0.25	0.667	1	challenged	Control 24h	wilcox
CAGL0M05951g	0.0029465	-0.497838	0.265	0.667	1	challenged	Control 24h	wilcox
CAGL0E02497g	0.00295655	0.719123	0.779	0.417	1	challenged	Control 24h	wilcox
CAGL0C03355g	0.00297024	0.581229	0.632	0.083	1	challenged	Control 24h	wilcox
CAGL0H08261g	0.0029833	-0.447513	0.706	1	1	challenged	Control 24h	wilcox
CAGL0C04114g	0.00298423	0.279171	1	1	1	challenged	Control 24h	wilcox
CAGL0L06446g	0.00299502	0.577463	0.853	0.5	1	challenged	Control 24h	wilcox
CAGL0K10164g	0.00300791	-0.487808	0.676	0.833	1	challenged	Control 24h	wilcox
CAGL0I02838g	0.00302798	0.600774	0.676	0.25	1	challenged	Control 24h	wilcox
CAGL0B03179g	0.00303534	0.594301	0.676	0.25	1	challenged	Control 24h	wilcox
CAGL0M02871g	0.00307068	0.560816	0.603	0.083	1	challenged	Control 24h	wilcox
CAGL0B01837g	0.00307718	0.582169	0.618	0.167	1	challenged	Control 24h	wilcox
CAGL0D00572g	0.00308324	0.487941	0.559	0.083	1	challenged	Control 24h	wilcox
CAGL0A04279g	0.00309784	0.528763	0.559	0.083	1	challenged	Control 24h	wilcox
CAGL0K02167g	0.00310132	0.567984	0.794	0.333	1	challenged	Control 24h	wilcox
CAGL0F07667g	0.00310963	0.544173	0.75	0.333	1	challenged	Control 24h	wilcox
CAGL0A02112g	0.00312032	-0.342076	0.779	1	1	challenged	Control 24h	wilcox
CAGL0K04851g	0.00314511	-0.576091	0.221	0.583	1	challenged	Control 24h	wilcox
CAGL0J00319g	0.00315242	0.552069	0.853	0.417	1	challenged	Control 24h	wilcox
CAGL0B04169g	0.00319267	0.506896	0.926	0.667	1	challenged	Control 24h	wilcox
CAGL0C05577g	0.00319414	0.50788	0.471	0	1	challenged	Control 24h	wilcox
CAGL0E00803g	0.00319744	0.30611	1	1	1	challenged	Control 24h	wilcox
CAGL0E04906g	0.00321318	0.467443	0.868	0.333	1	challenged	Control 24h	wilcox
CAGL0I05874g	0.00322203	-0.619988	0.75	0.917	1	challenged	Control 24h	wilcox
CAGL0K08668g	0.00323129	-0.911401	0.632	0.917	1	challenged	Control 24h	wilcox
CAGL0L01485g	0.00323258	-0.583738	0.956	1	1	challenged	Control 24h	wilcox
CAGL0K00781g	0.00324534	-0.468324	0.603	0.917	1	challenged	Control 24h	wilcox
CAGL0J04180g	0.0032639	0.549966	0.941	0.667	1	challenged	Control 24h	wilcox
CAGL0E03157g	0.00328227	0.333559	1	1	1	challenged	Control 24h	wilcox
CAGL0H01177g	0.00329468	-0.376478	0.029	0.25	1	challenged	Control 24h	wilcox
CAGL0H04081g	0.00331715	-0.672356	0.691	0.833	1	challenged	Control 24h	wilcox
CAGL0B01166g	0.0033251	0.534082	0.868	0.333	1	challenged	Control 24h	wilcox
CAGL0A03366g	0.00333942	-0.607001	0.868	1	1	challenged	Control 24h	wilcox
CAGL0K07700g	0.00334433	0.502233	0.868	0.5	1	challenged	Control 24h	wilcox
CAGL0H06941g	0.00338293	0.401536	0.632	0.083	1	challenged	Control 24h	wilcox
CAGL0K10934g	0.00341235	0.504926	0.824	0.333	1	challenged	Control 24h	wilcox
CAGL0I04730g	0.00341548	-0.49913	0.221	0.583	1	challenged	Control 24h	wilcox
CAGL0E01661g	0.00341782	0.493876	0.603	0.083	1	challenged	Control 24h	wilcox
CAGL0L07326g	0.00342791	0.574215	0.691	0.25	1	challenged	Control 24h	wilcox
CAGL0G07040g	0.0034366	-0.487569	0.235	0.583	1	challenged	Control 24h	wilcox
CAGL0G03509g	0.00345926	0.603075	0.618	0.167	1	challenged	Control 24h	wilcox
CAGL0I06380g	0.0034949	0.520193	0.662	0.167	1	challenged	Control 24h	wilcox
CAGL0L01793g	0.00349683	0.527162	0.662	0.167	1	challenged	Control 24h	wilcox
CAGL0J00341g	0.0035503	0.594301	0.647	0.167	1	challenged	Control 24h	wilcox
CAGL0M05533g	0.0035572	0.58656	0.676	0.167	1	challenged	Control 24h	wilcox
CAGL0G02145g	0.00357997	0.470529	0.603	0.083	1	challenged	Control 24h	wilcox
CAGL0B00440g	0.00361126	0.561295	0.662	0.25	1	challenged	Control 24h	wilcox
CAGL0I08437g	0.00363932	0.567984	0.662	0.25	1	challenged	Control 24h	wilcox
CAGL0C00517g	0.00364983	0.561714	0.721	0.333	1	challenged	Control 24h	wilcox
CAGL0G00704g	0.00365192	0.434453	0.456	0	1	challenged	Control 24h	wilcox
CAGL0J08679g	0.00365333	0.553595	0.824	0.417	1	challenged	Control 24h	wilcox
CAGL0C03696g	0.00365596	0.443931	0.456	0	1	challenged	Control 24h	wilcox
CAGL0F06479g	0.00370001	0.516691	0.618	0.167	1	challenged	Control 24h	wilcox
CAGL0H07095g	0.00370959	0.516691	0.912	0.667	1	challenged	Control 24h	wilcox
CAGL0L09042g	0.00372508	0.557934	0.824	0.333	1	challenged	Control 24h	wilcox
CAGL0F09185g	0.00373839	-0.472359	0.382	0.75	1	challenged	Control 24h	wilcox
CAGL0C04301g	0.00374563	0.391797	1	1	1	challenged	Control 24h	wilcox
CAGL0G03223g	0.00375554	0.567984	0.588	0.083	1	challenged	Control 24h	wilcox
CAGL0I09878g	0.00376512	0.488941	0.926	0.583	1	challenged	Control 24h	wilcox
CAGL0H05071g	0.00376579	0.530244	0.941	0.5	1	challenged	Control 24h	wilcox
CAGL0F01705g	0.00376682	0.5144	0.882	0.5	1	challenged	Control 24h	wilcox
CAGL0F05071g	0.00382327	-0.685821	0.603	0.75	1	challenged	Control 24h	wilcox
CAGL0D01562g	0.00384257	-0.644799	0.485	0.75	1	challenged	Control 24h	wilcox
CAGL0G03883g	0.003843	0.401915	1	1	1	challenged	Control 24h	wilcox
CAGL0E06534g	0.0038789	0.537077	0.882	0.583	1	challenged	Control 24h	wilcox
CAGL0H03245g	0.00388697	0.55248	0.544	0.083	1	challenged	Control 24h	wilcox
CAGL0G07579g	0.00389733	0.562413	0.779	0.333	1	challenged	Control 24h	wilcox
CAGL0H09350g	0.00390782	0.47733	0.926	0.75	1	challenged	Control 24h	wilcox
CAGL0I05324g	0.00391967	0.490022	0.456	0	1	challenged	Control 24h	wilcox
CAGL0H06149g	0.00392761	0.512634	0.544	0.083	1	challenged	Control 24h	wilcox
CAGL0B01881g	0.00393603	0.462624	0.544	0.083	1	challenged	Control 24h	wilcox
CAGL0F02497g	0.0039365	0.498991	0.456	0	1	challenged	Control 24h	wilcox
CAGL0M02079g	0.00395764	0.512634	0.544	0.083	1	challenged	Control 24h	wilcox
CAGL0K07964g	0.00398381	0.59396	0.75	0.25	1	challenged	Control 24h	wilcox
CAGL0L05962g	0.00399846	0.488941	0.926	0.5	1	challenged	Control 24h	wilcox
CAGL0K05379g	0.00400394	-0.495537	0.574	0.917	1	challenged	Control 24h	wilcox
CAGL0M05973g	0.00400897	0.382178	0.985	1	1	challenged	Control 24h	wilcox
CAGL0A01133g	0.00402312	0.546323	0.603	0.167	1	challenged	Control 24h	wilcox
CAGL0G01364g	0.00403836	0.398266	0.941	0.917	1	challenged	Control 24h	wilcox
CAGL0G08019g	0.00410434	-0.595167	0.559	0.833	1	challenged	Control 24h	wilcox
CAGL0J09416g	0.00410929	-0.435318	0.721	0.917	1	challenged	Control 24h	wilcox
CAGL0K03025g	0.00417882	-0.367235	0.985	1	1	challenged	Control 24h	wilcox
CAGL0J11572g	0.00419381	0.600774	0.456	0	1	challenged	Control 24h	wilcox
CAGL0K09064g	0.00420796	-0.523511	0.338	0.667	1	challenged	Control 24h	wilcox
CAGL0D01012g	0.00421104	0.554561	0.647	0.167	1	challenged	Control 24h	wilcox
CAGL0E02321g	0.00421652	0.619944	0.647	0.167	1	challenged	Control 24h	wilcox
CAGL0I00968g	0.00422241	0.507359	0.676	0.167	1	challenged	Control 24h	wilcox
CAGL0G09559g	0.00424073	0.540692	0.897	0.583	1	challenged	Control 24h	wilcox
CAGL0H02563g	0.00426314	-0.464424	1	1	1	challenged	Control 24h	wilcox
CAGL0B03421g	0.00430048	0.589963	0.735	0.25	1	challenged	Control 24h	wilcox
CAGL0K06787g	0.00438003	0.537525	0.838	0.417	1	challenged	Control 24h	wilcox
CAGL0B04895g	0.00438498	0.503446	0.706	0.25	1	challenged	Control 24h	wilcox
CAGL0A01672g	0.0044092	0.484602	0.956	0.833	1	challenged	Control 24h	wilcox
CAGL0H00396g	0.00443547	0.430363	0.985	0.75	1	challenged	Control 24h	wilcox
CAGL0L08250g	0.00450657	0.471473	0.897	0.5	1	challenged	Control 24h	wilcox
CAGL0H05445g	0.00451735	-0.496227	0.853	1	1	challenged	Control 24h	wilcox
CAGL0L09130g	0.00452278	0.513176	0.662	0.25	1	challenged	Control 24h	wilcox
CAGL0C02321g	0.00455552	0.503446	0.941	0.917	1	challenged	Control 24h	wilcox
CAGL0L01419g	0.00463203	0.480015	0.794	0.417	1	challenged	Control 24h	wilcox
CAGL0J09064g	0.00468028	0.491611	0.956	0.833	1	challenged	Control 24h	wilcox
CAGL0E01573g	0.00468735	0.575952	0.868	0.667	1	challenged	Control 24h	wilcox
CAGL0K01749g	0.00469805	0.476417	0.926	0.583	1	challenged	Control 24h	wilcox
CAGL0D04884g	0.00470246	0.532052	0.706	0.167	1	challenged	Control 24h	wilcox
CAGL0M09361g	0.00470512	0.440151	0.985	0.833	1	challenged	Control 24h	wilcox
CAGL0K04785g	0.00471482	-0.394827	0.235	0.583	1	challenged	Control 24h	wilcox
CAGL0F04191g	0.00471803	-0.478927	0.75	0.917	1	challenged	Control 24h	wilcox
CAGL0I07535g	0.00471897	0.562084	0.735	0.417	1	challenged	Control 24h	wilcox
CAGL0I02442g	0.00477026	-0.570391	0.838	0.917	1	challenged	Control 24h	wilcox
CAGL0D01276g	0.00477852	-0.52266	0.735	0.833	1	challenged	Control 24h	wilcox
CAGL0D04180g	0.00477912	0.502744	0.794	0.333	1	challenged	Control 24h	wilcox
CAGL0L11132g	0.00479391	-0.394116	0.912	1	1	challenged	Control 24h	wilcox
CAGL0D03652g	0.00480367	0.469544	0.706	0.167	1	challenged	Control 24h	wilcox
CAGL0I07667g	0.00481406	0.531616	0.603	0.167	1	challenged	Control 24h	wilcox
CAGL0H09526g	0.00481415	0.528319	0.75	0.25	1	challenged	Control 24h	wilcox
CAGL0G03487g	0.00482739	0.453321	0.441	0	1	challenged	Control 24h	wilcox
CAGL0J04004g	0.00483517	-0.581922	0.338	0.667	1	challenged	Control 24h	wilcox
CAGL0G00858g	0.00485126	-0.354005	0.794	0.917	1	challenged	Control 24h	wilcox
CAGL0K05599g	0.00485779	0.490022	0.441	0	1	challenged	Control 24h	wilcox
CAGL0M00924g	0.00487729	0.580407	0.676	0.25	1	challenged	Control 24h	wilcox
CAGL0G00528g	0.00488267	0.562971	0.809	0.5	1	challenged	Control 24h	wilcox
CAGL0E04158g	0.00489265	0.528763	0.529	0.083	1	challenged	Control 24h	wilcox
CAGL0L08068g	0.0048941	0.595383	0.765	0.333	1	challenged	Control 24h	wilcox
CAGL0B01947g	0.00492055	0.471134	0.529	0.083	1	challenged	Control 24h	wilcox
CAGL0K01551g	0.00495506	0.487562	0.853	0.5	1	challenged	Control 24h	wilcox
CAGL0M00506g	0.00495602	0.575102	0.588	0.167	1	challenged	Control 24h	wilcox
CAGL0K03459g	0.00496312	-0.479244	0.721	0.917	1	challenged	Control 24h	wilcox
CAGL0M07469g	0.00502154	-0.457506	0.397	0.75	1	challenged	Control 24h	wilcox
CAGL0J10692g	0.00506086	-0.467168	0.397	0.75	1	challenged	Control 24h	wilcox
CAGL0L01243g	0.00506921	0.484602	0.647	0.167	1	challenged	Control 24h	wilcox
CAGL0C02475g	0.00508497	0.487941	0.529	0.083	1	challenged	Control 24h	wilcox
CAGL0D06028g	0.00509048	0.436648	0.529	0.083	1	challenged	Control 24h	wilcox
CAGL0A02211g	0.00509069	-0.720982	0.485	0.833	1	challenged	Control 24h	wilcox
CAGL0D02310g	0.0050909	0.471134	0.529	0.083	1	challenged	Control 24h	wilcox
CAGL0A03476g	0.00511059	-0.499857	0.441	0.75	1	challenged	Control 24h	wilcox
CAGL0H10208g	0.00511428	0.551177	0.441	0	1	challenged	Control 24h	wilcox
CAGL0I08415g	0.00512055	0.559616	0.441	0	1	challenged	Control 24h	wilcox
CAGL0K01881g	0.00512368	0.512634	0.529	0.083	1	challenged	Control 24h	wilcox
CAGL0M01628g	0.00513773	0.405465	0.971	0.833	1	challenged	Control 24h	wilcox
CAGL0M03047g	0.00514948	-0.54802	0.309	0.667	1	challenged	Control 24h	wilcox
CAGL0D04510g	0.00517594	0.472239	0.868	0.667	1	challenged	Control 24h	wilcox
CAGL0G09757g	0.00518323	0.548566	0.912	0.583	1	challenged	Control 24h	wilcox
CAGL0K12474g	0.00518652	-0.585978	0.162	0.5	1	challenged	Control 24h	wilcox
CAGL0D06402g	0.00519546	-0.714077	0.721	0.917	1	challenged	Control 24h	wilcox
CAGL0H08558g	0.00523355	0.5144	0.882	0.5	1	challenged	Control 24h	wilcox
CAGL0A02046g	0.00523407	0.472674	0.897	0.5	1	challenged	Control 24h	wilcox
CAGL0L05434g	0.00523846	-1.01548	0.515	0.75	1	challenged	Control 24h	wilcox
CAGL0E04136g	0.00528131	0.506109	0.809	0.417	1	challenged	Control 24h	wilcox
CAGL0H02079g	0.00531511	-0.373625	0.5	0.833	1	challenged	Control 24h	wilcox
CAGL0G03003g	0.00536264	0.563428	0.838	0.583	1	challenged	Control 24h	wilcox
CAGL0E01419g	0.00536604	0.509144	0.574	0.083	1	challenged	Control 24h	wilcox
CAGL0E03762g	0.00538982	-0.441016	0.706	1	1	challenged	Control 24h	wilcox
CAGL0H01419g	0.00540435	0.524967	0.794	0.5	1	challenged	Control 24h	wilcox
CAGL0D02090g	0.00547087	0.323982	1	1	1	challenged	Control 24h	wilcox
CAGL0M09537g	0.00550049	-0.412845	0.265	0.667	1	challenged	Control 24h	wilcox
CAGL0C04279g	0.00551128	0.462624	0.574	0.083	1	challenged	Control 24h	wilcox
CAGL0L04598g	0.00552685	-0.592504	0.279	0.667	1	challenged	Control 24h	wilcox
CAGL0J06996g	0.00555073	0.532052	0.721	0.25	1	challenged	Control 24h	wilcox
CAGL0F03751g	0.00559185	0.498991	0.765	0.333	1	challenged	Control 24h	wilcox
CAGL0M11000g	0.00561093	-1.25882	0.853	1	1	challenged	Control 24h	wilcox
CAGL0I10098g	0.0056289	0.490022	0.691	0.25	1	challenged	Control 24h	wilcox
CAGL0J04796g	0.00566039	0.522522	0.779	0.25	1	challenged	Control 24h	wilcox
CAGL0B00594g	0.00567106	-0.417375	1	1	1	challenged	Control 24h	wilcox
CAGL0I03542g	0.00567937	0.536235	0.676	0.25	1	challenged	Control 24h	wilcox
CAGL0F01837g	0.00567962	0.557402	0.765	0.333	1	challenged	Control 24h	wilcox
CAGL0K10076g	0.00568323	0.449465	0.721	0.25	1	challenged	Control 24h	wilcox
CAGL0I05962g	0.00569761	-0.573468	0.309	0.667	1	challenged	Control 24h	wilcox
CAGL0M04895g	0.00571144	0.501539	0.588	0.167	1	challenged	Control 24h	wilcox
CAGL0J11770g	0.00576201	-0.42468	0.544	0.833	1	challenged	Control 24h	wilcox
CAGL0A01452g	0.00576572	0.424883	0.426	0	1	challenged	Control 24h	wilcox
CAGL0H01144g	0.00576603	0.430363	0.574	0.083	1	challenged	Control 24h	wilcox
CAGL0M13189g	0.00576832	-0.561881	0.529	0.75	1	challenged	Control 24h	wilcox
CAGL0L12606g	0.00576931	0.434453	0.426	0	1	challenged	Control 24h	wilcox
CAGL0J11682g	0.00585162	0.321851	0.985	0.917	1	challenged	Control 24h	wilcox
CAGL0I01848g	0.00587904	0.486154	0.588	0.167	1	challenged	Control 24h	wilcox
CAGL0I04686g	0.00590852	-0.354277	0.765	0.917	1	challenged	Control 24h	wilcox
CAGL0E03674g	0.00591758	-0.583345	0.5	0.833	1	challenged	Control 24h	wilcox
CAGL0L11220g	0.0059373	0.484602	0.632	0.167	1	challenged	Control 24h	wilcox
CAGL0I09790g	0.00594953	0.34484	0.985	1	1	challenged	Control 24h	wilcox
CAGL0J11638g	0.00600498	0.443931	0.426	0	1	challenged	Control 24h	wilcox
CAGL0E06270g	0.00601069	0.49326	0.971	0.583	1	challenged	Control 24h	wilcox
CAGL0I05170g	0.00601308	0.380945	1	1	1	challenged	Control 24h	wilcox
CAGL0G00308g	0.00604897	-0.42468	0.485	0.917	1	challenged	Control 24h	wilcox
CAGL0G00594g	0.00607209	-0.512929	0.294	0.667	1	challenged	Control 24h	wilcox
CAGL0F07733g	0.00608263	0.462624	0.426	0	1	challenged	Control 24h	wilcox
CAGL0J09394g	0.00614468	-0.506777	0.382	0.667	1	challenged	Control 24h	wilcox
CAGL0K04345g	0.00620194	0.549056	0.676	0.25	1	challenged	Control 24h	wilcox
CAGL0M06721g	0.00621028	-0.826679	0.529	0.667	1	challenged	Control 24h	wilcox
CAGL0L08294g	0.0062537	0.516691	0.426	0	1	challenged	Control 24h	wilcox
CAGL0K06853g	0.00626639	-0.76074	0.647	0.75	1	challenged	Control 24h	wilcox
CAGL0J01287g	0.00629184	-0.498788	0.485	0.833	1	challenged	Control 24h	wilcox
CAGL0L10648g	0.00629973	0.487941	0.515	0.083	1	challenged	Control 24h	wilcox
CAGL0H04213g	0.00632248	0.492476	0.868	0.417	1	challenged	Control 24h	wilcox
CAGL0H01705g	0.00638041	-0.409951	0.75	0.917	1	challenged	Control 24h	wilcox
CAGL0G00220g	0.00642396	-0.442923	0.603	0.833	1	challenged	Control 24h	wilcox
CAGL0L06226g	0.00642627	0.479573	0.515	0.083	1	challenged	Control 24h	wilcox
CAGL0H07777g	0.00647611	0.455655	0.691	0.167	1	challenged	Control 24h	wilcox
CAGL0H06765g	0.00651628	0.481763	0.882	0.5	1	challenged	Control 24h	wilcox
CAGL0K09460g	0.00652385	-0.510826	0.603	0.75	1	challenged	Control 24h	wilcox
CAGL0G05489g	0.00653534	0.647121	0.691	0.333	1	challenged	Control 24h	wilcox
CAGL0M11308g	0.0065469	0.540955	0.618	0.167	1	challenged	Control 24h	wilcox
CAGL0J00407g	0.00659045	-0.439874	0.074	0.333	1	challenged	Control 24h	wilcox
CAGL0G09867g	0.0065946	0.553595	0.574	0.167	1	challenged	Control 24h	wilcox
CAGL0L12914g	0.00659679	-0.587028	0.941	1	1	challenged	Control 24h	wilcox
CAGL0H09636g	0.00662987	-0.309592	0.162	0.5	1	challenged	Control 24h	wilcox
CAGL0E02057g	0.00664261	0.527162	0.618	0.167	1	challenged	Control 24h	wilcox
CAGL0H04697g	0.00667639	0.567984	0.897	0.667	1	challenged	Control 24h	wilcox
CAGL0G09020g	0.00669694	-0.592504	0.265	0.667	1	challenged	Control 24h	wilcox
CAGL0J09218g	0.0067003	0.524967	0.765	0.333	1	challenged	Control 24h	wilcox
CAGL0B00616g	0.00674088	0.547781	0.632	0.25	1	challenged	Control 24h	wilcox
CAGL0L02673g	0.00674671	0.428222	0.897	0.5	1	challenged	Control 24h	wilcox
CAGL0F07931g	0.00674898	-0.584695	0.515	0.75	1	challenged	Control 24h	wilcox
CAGL0C00341g	0.00675755	0.448183	0.941	0.833	1	challenged	Control 24h	wilcox
CAGL0E00913g	0.00676654	0.427079	0.956	0.833	1	challenged	Control 24h	wilcox
CAGL0L03846g	0.00681413	-0.509426	0.632	0.75	1	challenged	Control 24h	wilcox
CAGL0K00715g	0.00684914	-0.396038	0.882	1	1	challenged	Control 24h	wilcox
CAGL0E05610g	0.00685461	-0.736072	0.471	0.75	1	challenged	Control 24h	wilcox
CAGL0L12364g	0.0068585	-0.435318	0.853	0.917	1	challenged	Control 24h	wilcox
CAGL0H05049g	0.00687514	0.542666	0.662	0.25	1	challenged	Control 24h	wilcox
CAGL0K12034g	0.00689051	-0.465278	0.956	0.917	1	challenged	Control 24h	wilcox
CAGL0I01672g	0.00715191	0.540955	0.632	0.25	1	challenged	Control 24h	wilcox
CAGL0H00572g	0.00719148	-0.578169	0.25	0.583	1	challenged	Control 24h	wilcox
CAGL0M02211g	0.00721772	-0.520678	0.75	0.917	1	challenged	Control 24h	wilcox
CAGL0J03454g	0.00723864	0.509144	0.574	0.167	1	challenged	Control 24h	wilcox
CAGL0J10670g	0.00727755	0.457052	0.794	0.25	1	challenged	Control 24h	wilcox
CAGL0E00495g	0.00728255	0.440151	0.647	0.25	1	challenged	Control 24h	wilcox
CAGL0E06512g	0.00730515	0.654995	0.941	0.75	1	challenged	Control 24h	wilcox
CAGL0J00781g	0.00734389	0.481763	0.882	0.583	1	challenged	Control 24h	wilcox
CAGL0D02222g	0.00748213	0.546323	0.544	0.083	1	challenged	Control 24h	wilcox
CAGL0H01463g	0.00751759	0.457318	0.882	0.333	1	challenged	Control 24h	wilcox
CAGL0I00572g	0.00753725	-0.491855	0.735	0.917	1	challenged	Control 24h	wilcox
CAGL0K11506g	0.00755931	0.501539	0.544	0.083	1	challenged	Control 24h	wilcox
CAGL0C04169g	0.00756015	0.493876	0.544	0.083	1	challenged	Control 24h	wilcox
CAGL0J02156g	0.00756057	0.462624	0.412	0	1	challenged	Control 24h	wilcox
CAGL0F02453g	0.00756675	0.51359	0.735	0.333	1	challenged	Control 24h	wilcox
CAGL0L10538g	0.00758212	-0.492888	0.279	0.583	1	challenged	Control 24h	wilcox
CAGL0F08195g	0.00760063	0.47184	0.412	0	1	challenged	Control 24h	wilcox
CAGL0I06270g	0.00760613	-0.645698	0.794	0.917	1	challenged	Control 24h	wilcox
CAGL0L12760g	0.00763776	0.411142	0.941	0.75	1	challenged	Control 24h	wilcox
CAGL0H04785g	0.00765543	0.506109	0.618	0.167	1	challenged	Control 24h	wilcox
CAGL0G01276g	0.00765665	0.47733	0.618	0.167	1	challenged	Control 24h	wilcox
CAGL0A02673g	0.00774604	0.500543	0.868	0.5	1	challenged	Control 24h	wilcox
CAGL0L01067g	0.00784419	-0.573188	0.485	0.833	1	challenged	Control 24h	wilcox
CAGL0L01111g	0.00785004	-0.431893	0.824	1	1	challenged	Control 24h	wilcox
CAGL0K03069g	0.00787452	-0.615369	0.353	0.667	1	challenged	Control 24h	wilcox
CAGL0E05170g	0.00788444	-0.360678	0.882	1	1	challenged	Control 24h	wilcox
CAGL0G01892g	0.00791378	-0.43239	0.456	0.75	1	challenged	Control 24h	wilcox
CAGL0B01419g	0.00794006	-0.468324	0.721	0.75	1	challenged	Control 24h	wilcox
CAGL0M04741g	0.00794832	-0.297013	0.162	0.5	1	challenged	Control 24h	wilcox
CAGL0F03245g	0.00800849	0.527162	0.618	0.25	1	challenged	Control 24h	wilcox
CAGL0F02783g	0.0080172	0.448637	0.691	0.333	1	challenged	Control 24h	wilcox
CAGL0M13123g	0.0080452	0.455189	0.618	0.167	1	challenged	Control 24h	wilcox
CAGL0K05555g	0.00804706	0.44157	0.971	0.667	1	challenged	Control 24h	wilcox
CAGL0J09900g	0.00804756	-0.645841	0.368	0.667	1	challenged	Control 24h	wilcox
CAGL0L12144g	0.00805473	0.462624	0.5	0.083	1	challenged	Control 24h	wilcox
CAGL0L02651g	0.00809057	0.479573	0.5	0.083	1	challenged	Control 24h	wilcox
CAGL0C03608g	0.00810654	0.445382	0.5	0.083	1	challenged	Control 24h	wilcox
CAGL0M07007g	0.00814179	-0.524197	0.368	0.667	1	challenged	Control 24h	wilcox
CAGL0H09108g	0.00817194	-0.406414	0.5	0.833	1	challenged	Control 24h	wilcox
CAGL0B04389g	0.00818677	0.474894	0.765	0.333	1	challenged	Control 24h	wilcox
CAGL0J06094g	0.00821533	0.538997	0.809	0.417	1	challenged	Control 24h	wilcox
CAGL0M05291g	0.00826261	0.509144	0.574	0.167	1	challenged	Control 24h	wilcox
CAGL0F00407g	0.00827909	-0.549728	0.5	0.75	1	challenged	Control 24h	wilcox
CAGL0L02695g	0.00828635	0.448637	0.676	0.25	1	challenged	Control 24h	wilcox
CAGL0H02827g	0.0083099	0.447698	0.618	0.167	1	challenged	Control 24h	wilcox
CAGL0K08756g	0.00831143	0.462624	0.721	0.25	1	challenged	Control 24h	wilcox
CAGL0A04147g	0.00836392	-0.285128	0.309	0.75	1	challenged	Control 24h	wilcox
CAGL0G01210g	0.00840164	-0.418924	0.529	0.833	1	challenged	Control 24h	wilcox
CAGL0D05236g	0.00849636	0.476417	0.662	0.25	1	challenged	Control 24h	wilcox
CAGL0I01694g	0.00854795	0.472674	0.868	0.5	1	challenged	Control 24h	wilcox
CAGL0B02057g	0.008579	0.375612	0.397	0	1	challenged	Control 24h	wilcox
CAGL0H07667g	0.00864584	-0.534636	0.176	0.5	1	challenged	Control 24h	wilcox
CAGL0H09746g	0.0086633	0.427284	0.676	0.25	1	challenged	Control 24h	wilcox
CAGL0F06171g	0.00867318	0.503446	0.853	0.583	1	challenged	Control 24h	wilcox
CAGL0J10956g	0.00867858	0.446623	0.574	0.167	1	challenged	Control 24h	wilcox
CAGL0G09042g	0.00871092	-0.403366	0.706	0.833	1	challenged	Control 24h	wilcox
CAGL0H04543g	0.0088005	-0.410549	0.441	0.833	1	challenged	Control 24h	wilcox
CAGL0L03333g	0.00884115	0.395613	0.397	0	1	challenged	Control 24h	wilcox
CAGL0H02475g	0.00887013	0.462624	0.574	0.167	1	challenged	Control 24h	wilcox
CAGL0K05533g	0.00896241	0.415221	0.397	0	1	challenged	Control 24h	wilcox
CAGL0D00704g	0.00903661	-0.657042	0.324	0.583	1	challenged	Control 24h	wilcox
CAGL0G08404g	0.0090443	0.415221	0.397	0	1	challenged	Control 24h	wilcox
CAGL0H03465g	0.0090443	0.415221	0.397	0	1	challenged	Control 24h	wilcox
CAGL0B01705g	0.0090606	0.424883	0.397	0	1	challenged	Control 24h	wilcox
CAGL0G07359g	0.00907226	0.434453	0.397	0	1	challenged	Control 24h	wilcox
CAGL0J06886g	0.00914969	0.443931	0.735	0.333	1	challenged	Control 24h	wilcox
CAGL0H07953g	0.00914996	-0.520678	0.353	0.667	1	challenged	Control 24h	wilcox
CAGL0L10912g	0.00916019	-0.418659	0.941	0.917	1	challenged	Control 24h	wilcox
CAGL0K04279g	0.00916321	-0.724654	0.647	0.833	1	challenged	Control 24h	wilcox
CAGL0K06809g	0.00926565	0.453321	0.397	0	1	challenged	Control 24h	wilcox
tRNA-Trp (CCA)	0.00926859	0.498991	0.397	0	1	challenged	Control 24h	wilcox
CAGL0C00605g	0.00931343	0.490022	0.397	0	1	challenged	Control 24h	wilcox
CAGL0I05214g	0.00933853	-0.534206	0.324	0.583	1	challenged	Control 24h	wilcox
CAGL0I00770g	0.0093791	0.490022	0.397	0	1	challenged	Control 24h	wilcox
CAGL0E04510g	0.00943536	0.567984	0.676	0.333	1	challenged	Control 24h	wilcox
CAGL0M02409g	0.00944185	0.466584	0.941	0.583	1	challenged	Control 24h	wilcox
CAGL0I10406g	0.0094474	-0.560481	0.691	0.917	1	challenged	Control 24h	wilcox
CAGL0M02387g	0.00946254	-0.603986	0.515	0.667	1	challenged	Control 24h	wilcox
CAGL0G09669g	0.00946408	0.483567	0.809	0.5	1	challenged	Control 24h	wilcox
CAGL0I06248g	0.00947958	0.493876	0.559	0.167	1	challenged	Control 24h	wilcox
CAGL0M03091g	0.00955803	0.469544	0.676	0.25	1	challenged	Control 24h	wilcox
CAGL0K07755g	0.00963247	-0.505936	0.191	0.5	1	challenged	Control 24h	wilcox
CAGL0L12254g	0.00963877	-0.578169	0.235	0.583	1	challenged	Control 24h	wilcox
CAGL0H05005g	0.00965175	0.474894	0.721	0.417	1	challenged	Control 24h	wilcox
CAGL0L10934g	0.00981623	-0.371296	0.235	0.583	1	challenged	Control 24h	wilcox
CAGL0E06468g	0.00992824	0.513176	0.603	0.25	1	challenged	Control 24h	wilcox
CAGL0C01903g	0.00996	0.471134	0.485	0.083	1	challenged	Control 24h	wilcox
CAGL0E06556g	0.00996337	0.616774	0.647	0.25	1	challenged	Control 24h	wilcox
CAGL0G00418g	0.0100155	0.41198	0.765	0.333	1	challenged	Control 24h	wilcox
CAGL0H08690g	0.0100516	0.445382	0.485	0.083	1	challenged	Control 24h	wilcox
CAGL0A03051g	0.0100994	0.377393	0.985	0.833	1	challenged	Control 24h	wilcox
CAGL0L06006g	0.0101417	0.488735	0.809	0.5	1	challenged	Control 24h	wilcox
CAGL0K06033g	0.0101579	0.41198	0.735	0.25	1	challenged	Control 24h	wilcox
CAGL0C01881g	0.0101731	0.462624	0.706	0.25	1	challenged	Control 24h	wilcox
CAGL0J11968g	0.0101998	0.40998	0.485	0.083	1	challenged	Control 24h	wilcox
CAGL0F08151g	0.010249	0.448637	0.912	0.5	1	challenged	Control 24h	wilcox
CAGL0M06127g	0.0102602	0.484602	0.809	0.5	1	challenged	Control 24h	wilcox
CAGL0G02123g	0.0103017	0.480973	0.721	0.333	1	challenged	Control 24h	wilcox
CAGL0G03707g	0.0103748	0.34484	0.632	0.167	1	challenged	Control 24h	wilcox
CAGL0F03179g	0.0104027	0.355203	0.382	0	1	challenged	Control 24h	wilcox
CAGL0M13101g	0.0104027	0.355203	0.382	0	1	challenged	Control 24h	wilcox
CAGL0A04719g	0.010421	-0.468935	0.853	0.917	1	challenged	Control 24h	wilcox
CAGL0K05313g	0.0105137	0.448637	0.662	0.25	1	challenged	Control 24h	wilcox
CAGL0J04422g	0.010518	0.446623	0.926	0.667	1	challenged	Control 24h	wilcox
CAGL0H03487g	0.0106946	0.531616	0.544	0.167	1	challenged	Control 24h	wilcox
CAGL0M08008g	0.0107406	0.469544	0.647	0.25	1	challenged	Control 24h	wilcox
CAGL0C00363g	0.0107736	-0.382992	0.176	0.5	1	challenged	Control 24h	wilcox
CAGL0H00242g	0.0107962	0.434453	0.809	0.5	1	challenged	Control 24h	wilcox
CAGL0F06589g	0.0108635	0.395613	0.382	0	1	challenged	Control 24h	wilcox
CAGL0K01683g	0.010868	-0.695178	0.735	0.75	1	challenged	Control 24h	wilcox
CAGL0E00407g	0.0108908	0.358634	0.75	0.25	1	challenged	Control 24h	wilcox
CAGL0B02761g	0.0109336	0.34484	0.529	0.083	1	challenged	Control 24h	wilcox
CAGL0B04477g	0.0109614	-0.290038	0.412	0.833	1	challenged	Control 24h	wilcox
CAGL0J08888g	0.0109839	0.405465	0.382	0	1	challenged	Control 24h	wilcox
CAGL0E04444g	0.0110097	-0.368509	0.368	0.667	1	challenged	Control 24h	wilcox
CAGL0H03025g	0.0110877	0.424883	0.382	0	1	challenged	Control 24h	wilcox
CAGL0L02871g	0.0111675	0.446623	0.971	0.833	1	challenged	Control 24h	wilcox
CAGL0K04477g	0.0111904	-0.374773	0.912	1	1	challenged	Control 24h	wilcox
CAGL0I08019g	0.0112119	0.413833	0.559	0.167	1	challenged	Control 24h	wilcox
CAGL0J11550g	0.0113553	-0.602372	0.5	0.75	1	challenged	Control 24h	wilcox
CAGL0J07062g	0.0114508	-0.381755	0.647	0.833	1	challenged	Control 24h	wilcox
CAGL0J06292g	0.011454	0.462624	0.721	0.333	1	challenged	Control 24h	wilcox
CAGL0F08129g	0.0115133	0.455189	0.618	0.25	1	challenged	Control 24h	wilcox
CAGL0L03157g	0.0115848	-0.394827	0.574	0.75	1	challenged	Control 24h	wilcox
CAGL0H06501g	0.0116288	0.401536	0.603	0.167	1	challenged	Control 24h	wilcox
CAGL0G07887g	0.0116524	-0.422415	0.397	0.75	1	challenged	Control 24h	wilcox
CAGL0J03806g	0.0116746	-0.655791	0.353	0.667	1	challenged	Control 24h	wilcox
CAGL0M10637g	0.0117379	-0.406414	0.5	0.75	1	challenged	Control 24h	wilcox
CAGL0M03465g	0.0118243	-0.412845	0.588	0.833	1	challenged	Control 24h	wilcox
CAGL0K01485g	0.0119142	0.462624	0.471	0.083	1	challenged	Control 24h	wilcox
CAGL0L09339g	0.0119152	0.41133	0.75	0.417	1	challenged	Control 24h	wilcox
CAGL0M08162g	0.011924	0.484602	0.603	0.25	1	challenged	Control 24h	wilcox
CAGL0H00803g	0.0119788	-0.429652	0.485	0.75	1	challenged	Control 24h	wilcox
CAGL0K03861g	0.0120167	0.437622	0.956	0.833	1	challenged	Control 24h	wilcox
CAGL0G08294g	0.0120211	-0.56767	0.441	0.667	1	challenged	Control 24h	wilcox
CAGL0L09603g	0.0121363	0.438526	0.515	0.083	1	challenged	Control 24h	wilcox
CAGL0B00660g	0.0121631	0.375612	0.618	0.167	1	challenged	Control 24h	wilcox
CAGL0I05390g	0.0121641	0.411532	0.868	0.5	1	challenged	Control 24h	wilcox
CAGL0F06611g	0.0122206	0.462624	0.706	0.25	1	challenged	Control 24h	wilcox
CAGL0M04763g	0.0122945	-0.508649	0.309	0.583	1	challenged	Control 24h	wilcox
CAGL0I04356g	0.0123132	-0.276481	0.868	1	1	challenged	Control 24h	wilcox
CAGL0H00891g	0.0123183	0.468777	0.735	0.333	1	challenged	Control 24h	wilcox
CAGL0L08866g	0.0123279	0.506109	0.574	0.167	1	challenged	Control 24h	wilcox
CAGL0I01562g	0.0123446	-0.545017	0.412	0.667	1	challenged	Control 24h	wilcox
CAGL0I08261g	0.0123948	0.33746	0.676	0.167	1	challenged	Control 24h	wilcox
CAGL0E05808g	0.0125044	0.440151	0.618	0.25	1	challenged	Control 24h	wilcox
CAGL0J01023g	0.0125099	-0.284591	0.176	0.5	1	challenged	Control 24h	wilcox
CAGL0L01221g	0.0125532	0.392307	0.735	0.333	1	challenged	Control 24h	wilcox
CAGL0H01199g	0.0125705	0.462624	0.926	0.583	1	challenged	Control 24h	wilcox
CAGL0H10406g	0.0125868	0.45145	0.779	0.417	1	challenged	Control 24h	wilcox
CAGL0E05060g	0.012617	0.462624	0.544	0.167	1	challenged	Control 24h	wilcox
CAGL0C05357g	0.0127226	0.449201	0.838	0.583	1	challenged	Control 24h	wilcox
CAGL0F08393g	0.0127541	0.436648	0.471	0.083	1	challenged	Control 24h	wilcox
CAGL0F01529g	0.012778	0.468777	0.691	0.25	1	challenged	Control 24h	wilcox
CAGL0A03454g	0.0128364	0.437622	0.721	0.333	1	challenged	Control 24h	wilcox
CAGL0C05379g	0.0129017	0.303328	1	1	1	challenged	Control 24h	wilcox
CAGL0K08558g	0.0129059	0.39065	0.838	0.5	1	challenged	Control 24h	wilcox
CAGL0D02354g	0.012929	0.40093	0.471	0.083	1	challenged	Control 24h	wilcox
CAGL0L06534g	0.0129597	0.390223	0.971	0.917	1	challenged	Control 24h	wilcox
CAGL0F07865g	0.0129995	0.40998	0.471	0.083	1	challenged	Control 24h	wilcox
CAGL0D05808g	0.0130209	0.45756	0.824	0.583	1	challenged	Control 24h	wilcox
CAGL0I09328g	0.0130216	0.363889	0.471	0.083	1	challenged	Control 24h	wilcox
CAGL0F07997g	0.0130463	0.424883	0.588	0.167	1	challenged	Control 24h	wilcox
CAGL0J04466g	0.0130651	-0.62325	0.691	0.833	1	challenged	Control 24h	wilcox
CAGL0I09724g	0.0130724	-0.532671	0.735	0.833	1	challenged	Control 24h	wilcox
CAGL0M07986g	0.0131134	0.375612	0.368	0	1	challenged	Control 24h	wilcox
CAGL0J10846g	0.0131684	-0.37518	0.897	1	1	challenged	Control 24h	wilcox
CAGL0G02255g	0.0131903	0.424883	0.794	0.333	1	challenged	Control 24h	wilcox
CAGL0E01067g	0.013256	-0.394827	0.471	0.833	1	challenged	Control 24h	wilcox
CAGL0E00275g	0.0133282	0.484602	0.588	0.25	1	challenged	Control 24h	wilcox
CAGL0G06864g	0.013359	0.527162	0.588	0.25	1	challenged	Control 24h	wilcox
CAGL0K08360g	0.0134835	0.388516	0.515	0.083	1	challenged	Control 24h	wilcox
CAGL0L10604g	0.0134978	-0.313215	0.5	0.833	1	challenged	Control 24h	wilcox
CAGL0H05621g	0.0135579	0.41133	0.809	0.5	1	challenged	Control 24h	wilcox
CAGL0J02970g	0.0136074	0.434453	0.368	0	1	challenged	Control 24h	wilcox
CAGL0L08044r	0.0138107	0.438526	0.868	0.583	1	challenged	Control 24h	wilcox
CAGL0L05544g	0.0139069	-0.430893	0.676	0.833	1	challenged	Control 24h	wilcox
CAGL0K03817g	0.0140286	0.417161	0.794	0.417	1	challenged	Control 24h	wilcox
CAGL0G03531g	0.0141421	-0.281167	0.132	0.417	1	challenged	Control 24h	wilcox
CAGL0L08360g	0.0141436	0.385662	0.529	0.083	1	challenged	Control 24h	wilcox
CAGL0G02189g	0.0141557	-0.3268	0.279	0.667	1	challenged	Control 24h	wilcox
CAGL0G04037g	0.0141595	0.415792	0.662	0.25	1	challenged	Control 24h	wilcox
CAGL0K02409g	0.0141621	-0.472359	0.441	0.667	1	challenged	Control 24h	wilcox
CAGL0L12716g	0.0141998	-0.415317	0.368	0.667	1	challenged	Control 24h	wilcox
CAGL0C01133g	0.0142124	0.409379	0.603	0.25	1	challenged	Control 24h	wilcox
SNR17	0.0142972	0.451813	0.912	0.75	1	challenged	Control 24h	wilcox
CAGL0E04378g	0.0144121	0.480973	0.882	0.583	1	challenged	Control 24h	wilcox
CAGL0G00968g	0.0144543	0.417161	0.765	0.25	1	challenged	Control 24h	wilcox
CAGL0D02002g	0.0144609	0.443931	0.721	0.333	1	challenged	Control 24h	wilcox
CAGL0J02904g	0.0144807	-0.572567	0.794	0.833	1	challenged	Control 24h	wilcox
CAGL0K04917g	0.0147842	0.487941	0.456	0.083	1	challenged	Control 24h	wilcox
CAGL0K12320g	0.0148747	0.419374	0.809	0.5	1	challenged	Control 24h	wilcox
CAGL0J05236g	0.0149458	0.45404	0.456	0.083	1	challenged	Control 24h	wilcox
CAGL0H04631g	0.014989	-0.332134	0.838	0.917	1	challenged	Control 24h	wilcox
CAGL0H04411g	0.0150151	0.351071	0.765	0.333	1	challenged	Control 24h	wilcox
CAGL0L11572g	0.0151052	0.378973	0.985	0.75	1	challenged	Control 24h	wilcox
CAGL0F03465g	0.0151267	0.452915	0.824	0.333	1	challenged	Control 24h	wilcox
CAGL0I07843g	0.0151476	0.218486	1	1	1	challenged	Control 24h	wilcox
CAGL0J07084g	0.0151576	-0.476924	0.368	0.667	1	challenged	Control 24h	wilcox
CAGL0L01639g	0.0151591	0.462624	0.529	0.167	1	challenged	Control 24h	wilcox
CAGL0H05357g	0.015206	0.45404	0.456	0.083	1	challenged	Control 24h	wilcox
CAGL0L12034g	0.0152107	0.492476	0.824	0.667	1	challenged	Control 24h	wilcox
CAGL0E05390g	0.0152626	0.434453	0.912	0.75	1	challenged	Control 24h	wilcox
CAGL0I10582g	0.0153002	-0.427444	0.221	0.5	1	challenged	Control 24h	wilcox
CAGL0G07755g	0.0153516	0.323787	0.353	0	1	challenged	Control 24h	wilcox
CAGL0L10092g	0.0153516	0.323787	0.353	0	1	challenged	Control 24h	wilcox
CAGL0J09922g	0.0153899	0.523532	0.809	0.417	1	challenged	Control 24h	wilcox
CAGL0L06952g	0.0153975	-0.3268	0.809	0.917	1	challenged	Control 24h	wilcox
CAGL0H04917g	0.0157521	0.470529	0.529	0.167	1	challenged	Control 24h	wilcox
CAGL0A04257g	0.0157809	0.495881	0.809	0.417	1	challenged	Control 24h	wilcox
CAGL0H10142g	0.0159597	-0.455937	0.735	0.833	1	challenged	Control 24h	wilcox
CAGL0C01221g	0.0159956	0.434453	0.632	0.25	1	challenged	Control 24h	wilcox
CAGL0K06479g	0.0160189	0.448025	0.809	0.583	1	challenged	Control 24h	wilcox
CAGL0K12936g	0.016037	0.450201	0.721	0.333	1	challenged	Control 24h	wilcox
CAGL0G01925g	0.0160381	-0.486776	0.426	0.667	1	challenged	Control 24h	wilcox
CAGL0M13453g	0.0161061	0.373278	0.456	0.083	1	challenged	Control 24h	wilcox
CAGL0M05401g	0.016211	0.375612	0.353	0	1	challenged	Control 24h	wilcox
CAGL0K12650g	0.0162448	0.395613	0.353	0	1	challenged	Control 24h	wilcox
CAGL0K09482g	0.0163655	0.371274	0.5	0.083	1	challenged	Control 24h	wilcox
CAGL0C03509g	0.0163791	0.457318	0.765	0.5	1	challenged	Control 24h	wilcox
CAGL0F00649g	0.016394	-0.268264	0.132	0.417	1	challenged	Control 24h	wilcox
CAGL0I01034g	0.0164181	0.310939	0.515	0.083	1	challenged	Control 24h	wilcox
CAGL0D03058g	0.0164234	-0.376478	0.662	0.833	1	challenged	Control 24h	wilcox
CAGL0J06424g	0.0164319	0.405465	0.353	0	1	challenged	Control 24h	wilcox
CAGL0J00517g	0.016533	0.424883	0.353	0	1	challenged	Control 24h	wilcox
CAGL0I10362g	0.0165866	0.434453	0.353	0	1	challenged	Control 24h	wilcox
CAGL0L05390g	0.0165922	-0.476561	0.309	0.583	1	challenged	Control 24h	wilcox
CAGL0H09768g	0.016677	-0.372798	0.559	0.833	1	challenged	Control 24h	wilcox
CAGL0K03773g	0.0167571	0.34484	0.5	0.083	1	challenged	Control 24h	wilcox
CAGL0K00649g	0.0167852	-0.408411	0.471	0.75	1	challenged	Control 24h	wilcox
CAGL0H01507g	0.0170706	0.474252	0.691	0.25	1	challenged	Control 24h	wilcox
CAGL0C00583g	0.0171012	0.417161	0.588	0.25	1	challenged	Control 24h	wilcox
CAGL0I09218g	0.017132	0.475611	0.632	0.25	1	challenged	Control 24h	wilcox
CAGL0K08096g	0.017163	0.275848	0.515	0.083	1	challenged	Control 24h	wilcox
CAGL0J10538g	0.0172174	-0.510826	0.235	0.5	1	challenged	Control 24h	wilcox
CAGL0L12782g	0.0172443	0.440151	0.588	0.25	1	challenged	Control 24h	wilcox
CAGL0M10197g	0.0173271	-0.502457	0.662	0.917	1	challenged	Control 24h	wilcox
CAGL0J02486g	0.0173388	0.468164	0.735	0.417	1	challenged	Control 24h	wilcox
CAGL0L12540g	0.0173875	0.371274	1	0.917	1	challenged	Control 24h	wilcox
CAGL0F06831g	0.0174662	0.321231	1	1	1	challenged	Control 24h	wilcox
CAGL0C05049g	0.0175167	0.401536	0.574	0.167	1	challenged	Control 24h	wilcox
CAGL0M11264g	0.0175409	0.448637	0.618	0.25	1	challenged	Control 24h	wilcox
CAGL0B02882g	0.0176251	-0.550046	0.235	0.5	1	challenged	Control 24h	wilcox
CAGL0F08745g	0.017668	-0.512203	1	1	1	challenged	Control 24h	wilcox
CAGL0H07227g	0.0177443	0.36137	0.603	0.25	1	challenged	Control 24h	wilcox
CAGL0F08855g	0.0177458	-0.248223	0.176	0.5	1	challenged	Control 24h	wilcox
CAGL0B01903g	0.0178134	0.447698	0.559	0.167	1	challenged	Control 24h	wilcox
CAGL0C02585g	0.0178712	0.393631	0.574	0.167	1	challenged	Control 24h	wilcox
CAGL0J10032g	0.0179139	0.415792	0.647	0.25	1	challenged	Control 24h	wilcox
CAGL0E01287g	0.0179956	0.341996	0.985	1	1	challenged	Control 24h	wilcox
CAGL0C00968g	0.0180174	0.471134	0.441	0.083	1	challenged	Control 24h	wilcox
CAGL0A00165g	0.0180476	-0.377577	0.353	0.667	1	challenged	Control 24h	wilcox
CAGL0I00484g	0.0181227	0.419374	0.75	0.25	1	challenged	Control 24h	wilcox
CAGL0B01771g	0.0181923	0.37763	0.574	0.167	1	challenged	Control 24h	wilcox
CAGL0K02145g	0.0183432	-0.516929	0.397	0.667	1	challenged	Control 24h	wilcox
CAGL0J04070g	0.0183593	0.378973	0.691	0.25	1	challenged	Control 24h	wilcox
CAGL0K03201g	0.0183977	0.302281	0.338	0	1	challenged	Control 24h	wilcox
CAGL0H10010g	0.0184515	-0.90367	0.382	0.667	1	challenged	Control 24h	wilcox
CAGL0L11726g	0.0185178	0.405465	0.632	0.25	1	challenged	Control 24h	wilcox
CAGL0M00638g	0.018579	0.400103	0.956	0.75	1	challenged	Control 24h	wilcox
CAGL0D02068g	0.0186136	0.409379	0.559	0.167	1	challenged	Control 24h	wilcox
CAGL0F07425g	0.0186838	0.393631	0.588	0.25	1	challenged	Control 24h	wilcox
CAGL0K05995g	0.0187546	0.392307	1	0.833	1	challenged	Control 24h	wilcox
CAGL0F01859g	0.0187556	0.40998	0.441	0.083	1	challenged	Control 24h	wilcox
CAGL0I03014g	0.0188846	0.323787	0.338	0	1	challenged	Control 24h	wilcox
CAGL0M01408g	0.0188951	0.424883	0.691	0.25	1	challenged	Control 24h	wilcox
CAGL0D02398g	0.0189268	-0.255525	0.132	0.417	1	challenged	Control 24h	wilcox
CAGL0E01529g	0.0190661	0.418948	0.441	0.083	1	challenged	Control 24h	wilcox
CAGL0L09889g	0.0190661	0.418948	0.441	0.083	1	challenged	Control 24h	wilcox
CAGL0G07249g	0.019096	0.418948	0.441	0.083	1	challenged	Control 24h	wilcox
CAGL0K09592g	0.0191478	-0.502457	0.309	0.583	1	challenged	Control 24h	wilcox
CAGL0K06677g	0.0191478	-0.527186	0.309	0.583	1	challenged	Control 24h	wilcox
CAGL0A04631g	0.0192106	0.33746	0.588	0.167	1	challenged	Control 24h	wilcox
CAGL0L03432g	0.019215	0.371274	0.485	0.083	1	challenged	Control 24h	wilcox
CAGL0K06193g	0.0192259	0.382581	0.441	0.083	1	challenged	Control 24h	wilcox
CAGL0E01463g	0.0192339	0.348307	0.956	0.917	1	challenged	Control 24h	wilcox
CAGL0A03256g	0.0192839	0.355203	0.338	0	1	challenged	Control 24h	wilcox
CAGL0M01320g	0.0193373	-0.341749	0.676	0.917	1	challenged	Control 24h	wilcox
CAGL0I07931g	0.019418	0.311393	0.662	0.167	1	challenged	Control 24h	wilcox
CAGL0M01980g	0.0194287	0.355203	0.338	0	1	challenged	Control 24h	wilcox
CAGL0L10252g	0.0194526	0.373278	0.441	0.083	1	challenged	Control 24h	wilcox
CAGL0L11044g	0.0194933	-0.458308	0.235	0.5	1	challenged	Control 24h	wilcox
CAGL0I02464g	0.0195327	0.40998	0.441	0.083	1	challenged	Control 24h	wilcox
CAGL0B03611g	0.0195384	0.40998	0.441	0.083	1	challenged	Control 24h	wilcox
CAGL0K10318g	0.0195542	0.434453	0.794	0.5	1	challenged	Control 24h	wilcox
CAGL0A00737g	0.0195592	0.36546	0.338	0	1	challenged	Control 24h	wilcox
CAGL0K04983g	0.0195592	0.36546	0.338	0	1	challenged	Control 24h	wilcox
CAGL0K07942g	0.019651	0.34484	0.574	0.167	1	challenged	Control 24h	wilcox
CAGL0H09504g	0.0196638	0.375612	0.338	0	1	challenged	Control 24h	wilcox
CAGL0K05863g	0.0197424	0.385662	0.338	0	1	challenged	Control 24h	wilcox
CAGL0I08283g	0.0197556	-0.268264	0.5	0.833	1	challenged	Control 24h	wilcox
CAGL0I03344g	0.0199268	0.44157	0.618	0.25	1	challenged	Control 24h	wilcox
CAGL0L00341g	0.0200844	0.307383	0.897	0.833	1	challenged	Control 24h	wilcox
CAGL0G04103g	0.0200894	0.34484	0.441	0.083	1	challenged	Control 24h	wilcox
CAGL0C01353g	0.0203369	0.372239	0.691	0.333	1	challenged	Control 24h	wilcox
CAGL0I09636g	0.0204997	0.405465	0.515	0.167	1	challenged	Control 24h	wilcox
CAGL0L09625g	0.0204997	0.405465	0.515	0.167	1	challenged	Control 24h	wilcox
CAGL0K12254g	0.0205131	-0.437713	0.618	0.833	1	challenged	Control 24h	wilcox
CAGL0L09911g	0.0205567	0.413833	0.515	0.167	1	challenged	Control 24h	wilcox
CAGL0F03531g	0.0206518	0.454655	0.515	0.167	1	challenged	Control 24h	wilcox
CAGL0I04092g	0.0206899	0.493876	0.5	0.167	1	challenged	Control 24h	wilcox
CAGL0I06402g	0.0207137	-0.579899	0.779	0.917	1	challenged	Control 24h	wilcox
CAGL0I09702g	0.0209361	0.430363	0.5	0.167	1	challenged	Control 24h	wilcox
CAGL0K01353g	0.0210821	-0.560003	0.515	0.75	1	challenged	Control 24h	wilcox
CAGL0L06490g	0.0212188	-0.341917	0.721	0.917	1	challenged	Control 24h	wilcox
CAGL0B02794g	0.0212408	-0.495759	0.397	0.667	1	challenged	Control 24h	wilcox
CAGL0L13046g	0.0212785	-0.357275	0.471	0.75	1	challenged	Control 24h	wilcox
CAGL0J03245g	0.0213563	-0.329958	0.471	0.75	1	challenged	Control 24h	wilcox
CAGL0G09218g	0.0214854	0.440151	0.574	0.25	1	challenged	Control 24h	wilcox
CAGL0M12254g	0.0215173	0.455189	0.574	0.25	1	challenged	Control 24h	wilcox
CAGL0I01254g	0.0215533	-0.337007	0.265	0.583	1	challenged	Control 24h	wilcox
CAGL0M06457g	0.0215652	-0.386528	0.735	0.833	1	challenged	Control 24h	wilcox
CAGL0I04114g	0.0216803	0.408556	0.765	0.417	1	challenged	Control 24h	wilcox
CAGL0D03850g	0.0217863	0.397026	0.515	0.167	1	challenged	Control 24h	wilcox
CAGL0L04136g	0.0217863	0.397026	0.515	0.167	1	challenged	Control 24h	wilcox
CAGL0C01199g	0.0218689	0.377206	0.735	0.333	1	challenged	Control 24h	wilcox
CAGL0F06017g	0.0218918	-0.421213	0.515	0.833	1	challenged	Control 24h	wilcox
CAGL0I05984g	0.0219061	-0.348307	0.309	0.583	1	challenged	Control 24h	wilcox
CAGL0M03267g	0.0219714	0.280302	0.324	0	1	challenged	Control 24h	wilcox
CAGL0I09350g	0.0220185	0.353424	0.912	0.583	1	challenged	Control 24h	wilcox
CAGL0F02277g	0.0220846	0.415792	0.662	0.333	1	challenged	Control 24h	wilcox
CAGL0J01177g	0.0221139	0.446623	0.5	0.167	1	challenged	Control 24h	wilcox
CAGL0B01617g	0.0221474	0.369533	0.559	0.167	1	challenged	Control 24h	wilcox
CAGL0M09020g	0.022172	-0.703241	0.471	0.667	1	challenged	Control 24h	wilcox
CAGL0F02101g	0.0221904	0.410355	0.809	0.5	1	challenged	Control 24h	wilcox
CAGL0D02684g	0.0222325	0.398085	0.618	0.25	1	challenged	Control 24h	wilcox
CAGL0G01584g	0.0222538	0.436132	0.632	0.25	1	challenged	Control 24h	wilcox
CAGL0L01441g	0.0222721	0.291352	0.324	0	1	challenged	Control 24h	wilcox
CAGL0I05544g	0.0222733	0.36137	0.559	0.167	1	challenged	Control 24h	wilcox
CAGL0E02167g	0.0223231	0.52194	0.735	0.417	1	challenged	Control 24h	wilcox
CAGL0I03652g	0.0223808	0.397026	0.515	0.167	1	challenged	Control 24h	wilcox
CAGL0J00759g	0.0225169	0.427532	0.882	0.583	1	challenged	Control 24h	wilcox
tRNA-Leu (CAA)	0.0225454	0.323787	0.324	0	1	challenged	Control 24h	wilcox
CAGL0F02513g	0.0225454	0.302281	0.324	0	1	challenged	Control 24h	wilcox
CAGL0F05731g	0.0225454	0.302281	0.324	0	1	challenged	Control 24h	wilcox
CAGL0J02618g	0.0226753	-0.268264	0.147	0.417	1	challenged	Control 24h	wilcox
CAGL0H08371g	0.0227508	-0.429652	0.515	0.75	1	challenged	Control 24h	wilcox
CAGL0I10769g	0.022757	-0.319869	0.382	0.75	1	challenged	Control 24h	wilcox
CAGL0E00385g	0.0227781	0.470004	0.559	0.25	1	challenged	Control 24h	wilcox
CAGL0L00605g	0.0228872	-0.530628	0.471	0.667	1	challenged	Control 24h	wilcox
CAGL0J04444g	0.0228919	0.371274	0.515	0.167	1	challenged	Control 24h	wilcox
CAGL0D01188g	0.0229547	-0.237081	1	1	1	challenged	Control 24h	wilcox
CAGL0D03146g	0.0230424	-0.249216	0.368	0.75	1	challenged	Control 24h	wilcox
CAGL0L05698g	0.0231264	0.38766	0.794	0.417	1	challenged	Control 24h	wilcox
CAGL0G09229g	0.023211	0.34484	0.324	0	1	challenged	Control 24h	wilcox
CAGL0D06160g	0.0233485	0.427284	0.603	0.25	1	challenged	Control 24h	wilcox
CAGL0L05522g	0.0234121	0.380488	0.897	0.583	1	challenged	Control 24h	wilcox
CAGL0H03751g	0.0235227	-0.314018	0.794	1	1	challenged	Control 24h	wilcox
CAGL0M10219g	0.0235377	0.385662	0.324	0	1	challenged	Control 24h	wilcox
CAGL0D01034g	0.023679	0.412791	0.603	0.25	1	challenged	Control 24h	wilcox
CAGL0L05104g	0.0237306	0.389864	0.735	0.333	1	challenged	Control 24h	wilcox
CAGL0F01133g	0.0237498	0.395613	0.324	0	1	challenged	Control 24h	wilcox
CAGL0H10582g	0.0238502	0.419374	0.779	0.583	1	challenged	Control 24h	wilcox
CAGL0M04389g	0.0239856	0.415792	0.662	0.333	1	challenged	Control 24h	wilcox
CAGL0H04367g	0.0240647	0.363889	0.426	0.083	1	challenged	Control 24h	wilcox
CAGL0L12166g	0.0240647	0.363889	0.426	0.083	1	challenged	Control 24h	wilcox
CAGL0M11858g	0.0240647	0.363889	0.426	0.083	1	challenged	Control 24h	wilcox
CAGL0J04576g	0.0240883	0.382581	0.426	0.083	1	challenged	Control 24h	wilcox
CAGL0K08118g	0.0241116	0.410798	0.824	0.5	1	challenged	Control 24h	wilcox
CAGL0D02926g	0.0241709	-0.438821	0.353	0.583	1	challenged	Control 24h	wilcox
CAGL0M08316g	0.0242739	0.397026	0.5	0.167	1	challenged	Control 24h	wilcox
CAGL0K00253g	0.0243336	0.431273	0.691	0.417	1	challenged	Control 24h	wilcox
CAGL0J04026g	0.0244184	0.284737	0.485	0.083	1	challenged	Control 24h	wilcox
CAGL0D02838g	0.0244656	0.351398	0.735	0.417	1	challenged	Control 24h	wilcox
CAGL0I07997g	0.024552	0.430363	0.5	0.167	1	challenged	Control 24h	wilcox
CAGL0G02035g	0.0247267	-0.348307	0.397	0.667	1	challenged	Control 24h	wilcox
CAGL0M01782g	0.0247328	0.360345	0.632	0.333	1	challenged	Control 24h	wilcox
CAGL0K08888g	0.0248021	-0.317535	0.603	0.833	1	challenged	Control 24h	wilcox
CAGL0I07821g	0.024857	0.352167	0.926	0.833	1	challenged	Control 24h	wilcox
CAGL0E01727g	0.0249027	0.37763	0.544	0.167	1	challenged	Control 24h	wilcox
CAGL0I07293g	0.0249223	0.412791	0.603	0.25	1	challenged	Control 24h	wilcox
CAGL0D03102g	0.0249358	-0.230524	0.132	0.417	1	challenged	Control 24h	wilcox
CAGL0C03531g	0.0251446	0.360345	0.618	0.25	1	challenged	Control 24h	wilcox
CAGL0F08019g	0.0252237	-0.533335	0.471	0.667	1	challenged	Control 24h	wilcox
CAGL0L01749g	0.0253231	0.422132	0.5	0.167	1	challenged	Control 24h	wilcox
CAGL0K05643g	0.0255341	0.434453	0.735	0.417	1	challenged	Control 24h	wilcox
CAGL0J07612g	0.0255389	-0.343002	0.794	0.917	1	challenged	Control 24h	wilcox
CAGL0M00946g	0.0255844	-0.303855	0.279	0.583	1	challenged	Control 24h	wilcox
CAGL0E02079g	0.0256251	0.34484	0.632	0.25	1	challenged	Control 24h	wilcox
CAGL0A04477g	0.0258678	0.364385	0.75	0.333	1	challenged	Control 24h	wilcox
CAGL0J09284g	0.025878	-0.412845	0.515	0.75	1	challenged	Control 24h	wilcox
CAGL0J06556g	0.0258865	0.388516	0.5	0.167	1	challenged	Control 24h	wilcox
CAGL0K06633g	0.0259778	-0.255525	0.147	0.417	1	challenged	Control 24h	wilcox
CAGL0L05346g	0.0260162	0.405465	0.5	0.167	1	challenged	Control 24h	wilcox
CAGL0B02838g	0.0260255	-0.310155	0.794	0.917	1	challenged	Control 24h	wilcox
CAGL0L08844g	0.0260303	0.408019	0.794	0.417	1	challenged	Control 24h	wilcox
CAGL0L10670g	0.0260391	-0.472949	0.515	0.75	1	challenged	Control 24h	wilcox
CAGL0F03025g	0.0261144	0.400551	0.824	0.5	1	challenged	Control 24h	wilcox
CAGL0B04917g	0.0261547	-0.626233	0.382	0.583	1	challenged	Control 24h	wilcox
CAGL0M01496g	0.0262033	0.273613	0.676	0.25	1	challenged	Control 24h	wilcox
CAGL0G04411g	0.026218	0.443931	0.824	0.583	1	challenged	Control 24h	wilcox
CAGL0G07777g	0.0262908	0.405465	0.941	0.75	1	challenged	Control 24h	wilcox
CAGL0M04279g	0.0262943	0.322862	0.809	0.333	1	challenged	Control 24h	wilcox
CAGL0L10362g	0.0262995	-0.340525	0.559	0.833	1	challenged	Control 24h	wilcox
CAGL0A00297g	0.0263074	0.36666	0.676	0.333	1	challenged	Control 24h	wilcox
CAGL0J05159g	0.0265044	0.269129	0.309	0	1	challenged	Control 24h	wilcox
CAGL0G07425g	0.0265074	-0.489806	0.559	0.75	1	challenged	Control 24h	wilcox
CAGL0J06952g	0.0266623	-0.358778	0.294	0.583	1	challenged	Control 24h	wilcox
CAGL0E03718g	0.0267528	0.364643	0.868	0.667	1	challenged	Control 24h	wilcox
CAGL0I05588g	0.0268154	0.31602	0.809	0.333	1	challenged	Control 24h	wilcox
CAGL0A01430g	0.0269187	-0.240318	0.941	1	1	challenged	Control 24h	wilcox
CAGL0M12881g	0.0270193	-0.279314	0.279	0.583	1	challenged	Control 24h	wilcox
CAGL0K02981g	0.0271147	0.291352	0.309	0	1	challenged	Control 24h	wilcox
CAGL0J08657g	0.0271623	0.329092	0.559	0.167	1	challenged	Control 24h	wilcox
CAGL0G09537g	0.027373	0.302281	0.309	0	1	challenged	Control 24h	wilcox
CAGL0L04752g	0.0273774	0.353729	0.5	0.167	1	challenged	Control 24h	wilcox
CAGL0I07425g	0.0273777	0.323787	0.309	0	1	challenged	Control 24h	wilcox
CAGL0M10131g	0.0274946	0.393631	0.559	0.25	1	challenged	Control 24h	wilcox
CAGL0F00451g	0.0274996	-0.359735	0.221	0.5	1	challenged	Control 24h	wilcox
CAGL0H07337g	0.0274996	-0.635989	0.221	0.5	1	challenged	Control 24h	wilcox
CAGL0M04455g	0.0275304	0.34484	0.706	0.417	1	challenged	Control 24h	wilcox
CAGL0E00605g	0.0275422	0.300105	0.765	0.333	1	challenged	Control 24h	wilcox
CAGL0I02420g	0.0275998	0.313092	0.309	0	1	challenged	Control 24h	wilcox
CAGL0I06919g	0.027609	0.323787	0.309	0	1	challenged	Control 24h	wilcox
CAGL0F01419g	0.0276137	0.36546	0.309	0	1	challenged	Control 24h	wilcox
CAGL0E04224g	0.0276137	0.355203	0.309	0	1	challenged	Control 24h	wilcox
CAGL0D06138g	0.027697	-0.372023	0.603	0.833	1	challenged	Control 24h	wilcox
mt-cyb	0.0277517	0.376389	0.985	0.75	1	challenged	Control 24h	wilcox
CAGL0L05610g	0.0277946	0.323787	0.309	0	1	challenged	Control 24h	wilcox
CAGL0H09196g	0.0278049	0.40998	0.412	0.083	1	challenged	Control 24h	wilcox
CAGL0J04356g	0.0278086	0.427837	0.412	0.083	1	challenged	Control 24h	wilcox
CAGL0M13255g	0.0279436	-0.432077	0.353	0.667	1	challenged	Control 24h	wilcox
CAGL0M09691g	0.028248	-0.397578	0.382	0.667	1	challenged	Control 24h	wilcox
CAGL0M01430g	0.0283108	0.383555	0.676	0.25	1	challenged	Control 24h	wilcox
CAGL0H09592g	0.0283771	0.395613	0.309	0	1	challenged	Control 24h	wilcox
CAGL0G09911g	0.0283911	0.405465	0.309	0	1	challenged	Control 24h	wilcox
CAGL0K12628g	0.0286312	0.375612	0.765	0.417	1	challenged	Control 24h	wilcox
CAGL0L09537g	0.0286741	-0.392758	0.206	0.5	1	challenged	Control 24h	wilcox
CAGL0F03619g	0.0288272	0.422132	0.485	0.167	1	challenged	Control 24h	wilcox
CAGL0J07810g	0.0288347	0.373828	0.618	0.25	1	challenged	Control 24h	wilcox
CAGL0J06974g	0.0288431	0.393631	0.559	0.25	1	challenged	Control 24h	wilcox
CAGL0E04268g	0.0289474	0.450859	0.676	0.333	1	challenged	Control 24h	wilcox
CAGL0M00594g	0.0289649	0.369533	0.574	0.25	1	challenged	Control 24h	wilcox
CAGL0L04620g	0.0289649	0.36137	0.574	0.25	1	challenged	Control 24h	wilcox
CAGL0J06402g	0.0289849	0.34484	0.456	0.083	1	challenged	Control 24h	wilcox
CAGL0H06303g	0.0291834	0.34484	0.662	0.333	1	challenged	Control 24h	wilcox
CAGL0F00539g	0.0293361	0.36319	0.882	0.667	1	challenged	Control 24h	wilcox
CAGL0L04576g	0.0293906	0.31667	0.676	0.25	1	challenged	Control 24h	wilcox
CAGL0E02299g	0.0294488	0.549292	0.838	0.667	1	challenged	Control 24h	wilcox
CAGL0L04730g	0.0295716	0.34484	0.412	0.083	1	challenged	Control 24h	wilcox
CAGL0G07084g	0.0296034	0.382581	0.412	0.083	1	challenged	Control 24h	wilcox
CAGL0C04785g	0.0298268	-0.404335	0.897	0.917	1	challenged	Control 24h	wilcox
CAGL0E05698g	0.0298516	0.445382	0.412	0.083	1	challenged	Control 24h	wilcox
CAGL0A00891g	0.0298814	0.36546	0.691	0.417	1	challenged	Control 24h	wilcox
CAGL0I04466g	0.0299006	0.34484	0.926	0.75	1	challenged	Control 24h	wilcox
CAGL0G09339g	0.0300132	0.36137	0.559	0.25	1	challenged	Control 24h	wilcox
CAGL0A04807g	0.0300915	-0.305487	0.809	0.833	1	challenged	Control 24h	wilcox
CAGL0A02002g	0.0301821	-0.336472	0.221	0.5	1	challenged	Control 24h	wilcox
CAGL0J01485g	0.0302941	0.419374	0.735	0.333	1	challenged	Control 24h	wilcox
CAGL0I02288g	0.0303052	0.31557	0.412	0.083	1	challenged	Control 24h	wilcox
CAGL0E02629g	0.0303087	0.420064	0.603	0.25	1	challenged	Control 24h	wilcox
CAGL0K03729g	0.0303692	0.369533	0.529	0.167	1	challenged	Control 24h	wilcox
CAGL0B02673g	0.0303972	0.417161	0.559	0.25	1	challenged	Control 24h	wilcox
CAGL0J06776g	0.0306113	0.388516	0.485	0.167	1	challenged	Control 24h	wilcox
CAGL0J06204g	0.0306223	-0.321638	0.75	0.917	1	challenged	Control 24h	wilcox
CAGL0M05357g	0.0306364	0.39065	0.559	0.167	1	challenged	Control 24h	wilcox
CAGL0E05676g	0.0306534	0.375612	0.926	0.667	1	challenged	Control 24h	wilcox
CAGL0B03971g	0.0307187	-0.486776	0.368	0.667	1	challenged	Control 24h	wilcox
CAGL0L00671g	0.0308137	-0.316218	0.324	0.667	1	challenged	Control 24h	wilcox
CAGL0G03113g	0.0310282	-0.36936	0.294	0.583	1	challenged	Control 24h	wilcox
CAGL0I01628g	0.0310735	0.39503	0.603	0.25	1	challenged	Control 24h	wilcox
CAGL0M11572g	0.0310952	0.34484	0.706	0.333	1	challenged	Control 24h	wilcox
CAGL0J10494g	0.0311994	-0.726643	0.574	0.833	1	challenged	Control 24h	wilcox
CAGL0H05819g	0.0312969	-0.248223	0.206	0.5	1	challenged	Control 24h	wilcox
CAGL0G02167g	0.0314856	0.462624	0.618	0.25	1	challenged	Control 24h	wilcox
CAGL0A01782g	0.0316469	-0.515844	0.735	0.833	1	challenged	Control 24h	wilcox
CAGL0H01793g	0.0316772	0.385662	0.559	0.25	1	challenged	Control 24h	wilcox
CAGL0B01122g	0.031832	-0.257552	0.985	0.917	1	challenged	Control 24h	wilcox
CAGL0K13024g	0.0320558	0.392909	0.941	0.667	1	challenged	Control 24h	wilcox
CAGL0M12727g	0.0321366	-0.468108	0.426	0.667	1	challenged	Control 24h	wilcox
CAGL0L03179g	0.0322143	-0.541498	0.5	0.667	1	challenged	Control 24h	wilcox
CAGL0M00154g	0.0322172	-0.477985	0.574	0.667	1	challenged	Control 24h	wilcox
CAGL0B04147g	0.0322707	0.318172	0.721	0.333	1	challenged	Control 24h	wilcox
CAGL0F05665g	0.0323194	0.389292	0.809	0.5	1	challenged	Control 24h	wilcox
CAGL0B02816g	0.0324377	0.374399	0.882	0.583	1	challenged	Control 24h	wilcox
CAGL0E03894g	0.0324586	0.280302	0.294	0	1	challenged	Control 24h	wilcox
CAGL0F07381g	0.0324586	0.280302	0.294	0	1	challenged	Control 24h	wilcox
CAGL0H07513g	0.0324727	-0.358778	0.338	0.583	1	challenged	Control 24h	wilcox
CAGL0M08492g	0.0325141	-0.359564	0.868	0.917	1	challenged	Control 24h	wilcox
CAGL0M12122g	0.0325661	-0.450586	0.632	0.667	1	challenged	Control 24h	wilcox
CAGL0F00957g	0.0325906	0.352167	0.647	0.25	1	challenged	Control 24h	wilcox
CAGL0J11594g	0.0326726	0.41133	0.691	0.417	1	challenged	Control 24h	wilcox
CAGL0F01331g	0.0326976	0.379932	0.485	0.167	1	challenged	Control 24h	wilcox
CAGL0A03674g	0.0327278	0.291352	0.294	0	1	challenged	Control 24h	wilcox
CAGL0A03498g	0.0327331	0.302281	0.294	0	1	challenged	Control 24h	wilcox
CAGL0B03855g	0.0327591	0.397026	0.485	0.167	1	challenged	Control 24h	wilcox
CAGL0B04851g	0.0328587	0.417161	0.515	0.167	1	challenged	Control 24h	wilcox
CAGL0A00781g	0.0329178	0.405465	0.574	0.25	1	challenged	Control 24h	wilcox
CAGL0J10208g	0.0329615	0.302281	0.294	0	1	challenged	Control 24h	wilcox
CAGL0M08624g	0.0329615	0.302281	0.294	0	1	challenged	Control 24h	wilcox
CAGL0J03630g	0.032973	0.418948	0.397	0.083	1	challenged	Control 24h	wilcox
CAGL0D03674g	0.0330315	0.360841	0.912	0.583	1	challenged	Control 24h	wilcox
CAGL0K00979g	0.0331597	0.313092	0.294	0	1	challenged	Control 24h	wilcox
CAGL0D06094g	0.0332671	-0.431688	0.324	0.583	1	challenged	Control 24h	wilcox
CAGL0H06413g	0.0333568	-0.43028	0.838	0.917	1	challenged	Control 24h	wilcox
CAGL0L04026g	0.0334609	0.34484	0.485	0.167	1	challenged	Control 24h	wilcox
CAGL0I05434g	0.0335097	-0.471686	0.368	0.583	1	challenged	Control 24h	wilcox
CAGL0D03256g	0.0336659	0.336472	0.529	0.167	1	challenged	Control 24h	wilcox
CAGL0H06897g	0.0336691	-0.419766	0.412	0.667	1	challenged	Control 24h	wilcox
CAGL0L10516g	0.0336721	-0.315517	0.574	0.75	1	challenged	Control 24h	wilcox
CAGL0L10956g	0.0336769	0.388516	0.485	0.167	1	challenged	Control 24h	wilcox
CAGL0I01474g	0.0337837	0.332262	0.779	0.5	1	challenged	Control 24h	wilcox
CAGL0I10879g	0.0337837	-0.41636	0.574	0.75	1	challenged	Control 24h	wilcox
CAGL0D02882g	0.0337914	0.408556	0.691	0.333	1	challenged	Control 24h	wilcox
CAGL0M03641g	0.0338474	0.422132	0.471	0.167	1	challenged	Control 24h	wilcox
tRNA-Ile (TAT)	0.0338778	0.453321	0.294	0	1	challenged	Control 24h	wilcox
CAGL0M12298g	0.0338779	0.266879	0.456	0.083	1	challenged	Control 24h	wilcox
CAGL0G02541g	0.0338888	0.375612	0.838	0.667	1	challenged	Control 24h	wilcox
CAGL0M12166g	0.0340028	0.383555	0.676	0.333	1	challenged	Control 24h	wilcox
CAGL0E00231g	0.0340455	0.40998	0.397	0.083	1	challenged	Control 24h	wilcox
CAGL0L05170g	0.0340709	0.364908	0.956	0.833	1	challenged	Control 24h	wilcox
CAGL0K09548g	0.0340714	0.304995	0.544	0.167	1	challenged	Control 24h	wilcox
CAGL0D06644g	0.0346612	0.33746	0.603	0.25	1	challenged	Control 24h	wilcox
CAGL0I00220g	0.034735	0.329092	0.574	0.167	1	challenged	Control 24h	wilcox
CAGL0E06336g	0.0350908	0.402364	0.735	0.417	1	challenged	Control 24h	wilcox
CAGL0I02772g	0.0351516	0.319523	0.529	0.167	1	challenged	Control 24h	wilcox
CAGL0J04664g	0.0352147	-0.401149	0.618	0.75	1	challenged	Control 24h	wilcox
CAGL0I00352g	0.0352826	-0.396759	0.676	0.833	1	challenged	Control 24h	wilcox
CAGL0H09944g	0.0352844	-0.268264	0.279	0.583	1	challenged	Control 24h	wilcox
CAGL0J09944g	0.0353238	-0.378766	0.324	0.583	1	challenged	Control 24h	wilcox
CAGL0F08503g	0.0353308	-0.481838	0.176	0.417	1	challenged	Control 24h	wilcox
CAGL0A01243g	0.0353907	0.335872	0.485	0.167	1	challenged	Control 24h	wilcox
CAGL0J07018g	0.0354261	0.363889	0.397	0.083	1	challenged	Control 24h	wilcox
CAGL0J10076g	0.0354275	-0.313215	0.221	0.5	1	challenged	Control 24h	wilcox
CAGL0H01837g	0.0354396	-0.371296	0.603	0.75	1	challenged	Control 24h	wilcox
CAGL0F04433g	0.0354646	0.36254	0.485	0.167	1	challenged	Control 24h	wilcox
CAGL0J02398g	0.0355156	-0.264925	0.324	0.667	1	challenged	Control 24h	wilcox
CAGL0M07293g	0.0357365	-0.501069	0.353	0.583	1	challenged	Control 24h	wilcox
CAGL0K09504g	0.0357727	0.353139	0.559	0.25	1	challenged	Control 24h	wilcox
CAGL0J09526g	0.0358643	0.302281	0.662	0.25	1	challenged	Control 24h	wilcox
CAGL0D02596g	0.0358709	0.289781	0.441	0.083	1	challenged	Control 24h	wilcox
CAGL0M11990g	0.0359391	-0.314405	0.529	0.75	1	challenged	Control 24h	wilcox
CAGL0F02299g	0.0359945	-0.360885	0.662	0.75	1	challenged	Control 24h	wilcox
CAGL0C04026g	0.036168	0.325422	0.397	0.083	1	challenged	Control 24h	wilcox
CAGL0E02453g	0.036168	0.325422	0.397	0.083	1	challenged	Control 24h	wilcox
CAGL0L06116g	0.036168	0.325422	0.397	0.083	1	challenged	Control 24h	wilcox
CAGL0F01221g	0.0361729	-0.3611	0.926	1	1	challenged	Control 24h	wilcox
CAGL0J03102g	0.0362176	0.331595	0.706	0.333	1	challenged	Control 24h	wilcox
CAGL0K07744g	0.0362857	-0.408931	0.559	0.833	1	challenged	Control 24h	wilcox
CAGL0K10230g	0.0363038	0.480973	0.676	0.417	1	challenged	Control 24h	wilcox
CAGL0M13981g	0.0365067	0.31557	0.397	0.083	1	challenged	Control 24h	wilcox
CAGL0I06314g	0.0365161	0.335179	0.397	0.083	1	challenged	Control 24h	wilcox
CAGL0B02101g	0.0365395	-0.257335	0.265	0.583	1	challenged	Control 24h	wilcox
CAGL0H04037g	0.0365404	-0.358778	0.309	0.583	1	challenged	Control 24h	wilcox
CAGL0I05830g	0.0365643	0.34484	0.868	0.583	1	challenged	Control 24h	wilcox
CAGL0J06732g	0.036702	0.396134	0.676	0.417	1	challenged	Control 24h	wilcox
CAGL0L07788g	0.0367627	-0.502457	0.5	0.667	1	challenged	Control 24h	wilcox
CAGL0K12144g	0.0371292	0.376824	1	0.917	1	challenged	Control 24h	wilcox
CAGL0L08602g	0.0371366	-0.455727	0.324	0.583	1	challenged	Control 24h	wilcox
CAGL0K12584g	0.0371498	0.372854	0.779	0.583	1	challenged	Control 24h	wilcox
CAGL0B01639g	0.0372625	0.293547	0.529	0.167	1	challenged	Control 24h	wilcox
CAGL0L03630g	0.0372762	-0.362037	0.868	1	1	challenged	Control 24h	wilcox
CAGL0L01331g	0.0373284	0.371652	0.779	0.417	1	challenged	Control 24h	wilcox
CAGL0J08118g	0.0375512	-0.401417	0.412	0.667	1	challenged	Control 24h	wilcox
CAGL0K07656g	0.0378112	0.319523	0.853	0.583	1	challenged	Control 24h	wilcox
CAGL0M01210g	0.0378864	-0.241697	0.279	0.583	1	challenged	Control 24h	wilcox
CAGL0E01309g	0.0380041	0.396134	0.721	0.417	1	challenged	Control 24h	wilcox
CAGL0M03487g	0.0380155	0.2464	0.279	0	1	challenged	Control 24h	wilcox
CAGL0E01683g	0.0381215	0.402364	0.676	0.25	1	challenged	Control 24h	wilcox
CAGL0G02233g	0.0383708	0.257829	0.279	0	1	challenged	Control 24h	wilcox
CAGL0L02761g	0.0383708	0.257829	0.279	0	1	challenged	Control 24h	wilcox
CAGL0C00737g	0.0384339	0.371274	0.471	0.167	1	challenged	Control 24h	wilcox
CAGL0M08558g	0.0386544	0.36137	0.544	0.25	1	challenged	Control 24h	wilcox
CAGL0L02299g	0.0389781	0.291731	0.926	0.75	1	challenged	Control 24h	wilcox
CAGL0J06314g	0.0390547	-0.318748	0.382	0.667	1	challenged	Control 24h	wilcox
CAGL0E01023g	0.039203	0.291352	0.279	0	1	challenged	Control 24h	wilcox
CAGL0J05720g	0.0392261	0.264798	0.809	0.417	1	challenged	Control 24h	wilcox
CAGL0J11066g	0.0392576	0.340665	0.956	0.583	1	challenged	Control 24h	wilcox
CAGL0F06457g	0.0392785	0.275848	0.529	0.167	1	challenged	Control 24h	wilcox
CAGL0E04290g	0.0393803	0.352623	0.574	0.25	1	challenged	Control 24h	wilcox
CAGL0H01771g	0.0394019	0.302281	0.279	0	1	challenged	Control 24h	wilcox
CAGL0A02552g	0.0394182	0.368371	0.765	0.5	1	challenged	Control 24h	wilcox
CAGL0D05720g	0.0394228	0.313092	0.279	0	1	challenged	Control 24h	wilcox
CAGL0I06765g	0.0394913	0.33824	0.691	0.333	1	challenged	Control 24h	wilcox
CAGL0L10208g	0.0395808	-0.318274	0.765	0.917	1	challenged	Control 24h	wilcox
CAGL0H03333g	0.0395986	-0.461635	0.382	0.583	1	challenged	Control 24h	wilcox
CAGL0H09152g	0.0399907	0.355651	0.809	0.583	1	challenged	Control 24h	wilcox
CAGL0B02629g	0.0400631	0.393631	0.809	0.5	1	challenged	Control 24h	wilcox
CAGL0E04686g	0.0402534	0.405465	0.559	0.25	1	challenged	Control 24h	wilcox
CAGL0D02728g	0.0403386	-0.359236	0.25	0.5	1	challenged	Control 24h	wilcox
CAGL0K03003g	0.0403627	0.353139	0.544	0.25	1	challenged	Control 24h	wilcox
CAGL0K07139g	0.040367	0.369533	0.544	0.25	1	challenged	Control 24h	wilcox
CAGL0G00726g	0.0404136	0.36666	0.618	0.25	1	challenged	Control 24h	wilcox
CAGL0I06094g	0.0408565	-0.492095	0.338	0.583	1	challenged	Control 24h	wilcox
CAGL0B03201g	0.0409088	0.405465	0.471	0.167	1	challenged	Control 24h	wilcox
CAGL0G02959g	0.0409497	0.39503	0.618	0.25	1	challenged	Control 24h	wilcox
CAGL0I07183g	0.0411867	-0.2267	0.956	1	1	challenged	Control 24h	wilcox
CAGL0M04323g	0.0411895	0.33746	0.632	0.25	1	challenged	Control 24h	wilcox
CAGL0M11550g	0.0413453	0.34484	0.574	0.25	1	challenged	Control 24h	wilcox
CAGL0M04653g	0.0413495	0.352623	0.574	0.25	1	challenged	Control 24h	wilcox
CAGL0M03069g	0.0415024	0.271934	0.529	0.167	1	challenged	Control 24h	wilcox
CAGL0D03432g	0.0417384	0.34484	0.853	0.5	1	challenged	Control 24h	wilcox
CAGL0K11550g	0.0419251	0.335179	0.382	0.083	1	challenged	Control 24h	wilcox
CAGL0L03674g	0.0421877	0.280302	0.426	0.083	1	challenged	Control 24h	wilcox
CAGL0G05379g	0.0422787	0.373828	0.632	0.333	1	challenged	Control 24h	wilcox
CAGL0H01611g	0.0423087	-0.497838	0.574	0.667	1	challenged	Control 24h	wilcox
CAGL0I04972g	0.0425718	-0.264925	0.353	0.667	1	challenged	Control 24h	wilcox
CAGL0J09372g	0.0427866	-0.260787	0.676	1	1	challenged	Control 24h	wilcox
CAGL0E02101g	0.0430061	0.304995	0.618	0.333	1	challenged	Control 24h	wilcox
CAGL0L13156g	0.0430272	0.326822	0.471	0.167	1	challenged	Control 24h	wilcox
CAGL0H04829g	0.0431119	0.353729	0.471	0.167	1	challenged	Control 24h	wilcox
CAGL0M11198g	0.0433431	-0.260199	0.162	0.417	1	challenged	Control 24h	wilcox
CAGL0F04389g	0.0435265	0.383555	0.706	0.417	1	challenged	Control 24h	wilcox
CAGL0J00473g	0.0435387	-0.270748	0.632	0.833	1	challenged	Control 24h	wilcox
CAGL0K01441g	0.0436012	0.325422	0.382	0.083	1	challenged	Control 24h	wilcox
CAGL0D02332g	0.0436511	0.296831	0.559	0.167	1	challenged	Control 24h	wilcox
CAGL0H05093g	0.0436724	0.378363	0.794	0.5	1	challenged	Control 24h	wilcox
CAGL0H03773g	0.0436902	-0.299517	0.529	0.75	1	challenged	Control 24h	wilcox
CAGL0K12694g	0.0437771	-0.298117	0.956	1	1	challenged	Control 24h	wilcox
CAGL0F05379g	0.0438249	0.378973	0.647	0.333	1	challenged	Control 24h	wilcox
CAGL0G02849g	0.0439246	-0.230524	0.162	0.417	1	challenged	Control 24h	wilcox
CAGL0H01947g	0.0439699	-0.283768	0.544	0.75	1	challenged	Control 24h	wilcox
CAGL0G02321g	0.044045	-0.317535	0.353	0.667	1	challenged	Control 24h	wilcox
CAGL0M06831g	0.0441839	0.41133	0.706	0.5	1	challenged	Control 24h	wilcox
CAGL0M01474g	0.0442922	0.375612	0.897	0.917	1	challenged	Control 24h	wilcox
CAGL0J11792g	0.0443272	0.317689	0.897	0.667	1	challenged	Control 24h	wilcox
CAGL0G03069g	0.0444907	0.241462	0.426	0.083	1	challenged	Control 24h	wilcox
CAGL0I09768g	0.0446534	0.375612	0.544	0.25	1	challenged	Control 24h	wilcox
CAGL0I03234g	0.0446894	-0.417618	0.897	0.917	1	challenged	Control 24h	wilcox
CAGL0M08756g	0.0448088	0.275161	0.382	0.083	1	challenged	Control 24h	wilcox
CAGL0F05995g	0.0448143	0.285417	0.382	0.083	1	challenged	Control 24h	wilcox
CAGL0F06391g	0.0448143	0.285417	0.382	0.083	1	challenged	Control 24h	wilcox
CAGL0B00286g	0.0448473	0.276373	0.574	0.167	1	challenged	Control 24h	wilcox
CAGL0C02145g	0.0450093	0.34484	0.5	0.167	1	challenged	Control 24h	wilcox
CAGL0D02018g	0.0450137	0.388516	0.456	0.167	1	challenged	Control 24h	wilcox
CAGL0K01265g	0.0450989	-0.472949	0.515	0.667	1	challenged	Control 24h	wilcox
CAGL0K10714g	0.0451301	-0.431688	0.309	0.5	1	challenged	Control 24h	wilcox
CAGL0L07172g	0.0452099	0.29917	0.471	0.167	1	challenged	Control 24h	wilcox
CAGL0L00891g	0.0452933	0.314988	0.559	0.167	1	challenged	Control 24h	wilcox
CAGL0K07095g	0.0454657	-0.268264	0.706	0.917	1	challenged	Control 24h	wilcox
CAGL0M03289g	0.0455989	0.2464	0.265	0	1	challenged	Control 24h	wilcox
CAGL0M04565g	0.0455989	0.2464	0.265	0	1	challenged	Control 24h	wilcox
CAGL0L13112g	0.0457786	0.376929	0.824	0.583	1	challenged	Control 24h	wilcox
CAGL0D03762g	0.045925	0.257829	0.265	0	1	challenged	Control 24h	wilcox
CAGL0K11484g	0.0459274	0.280302	0.265	0	1	challenged	Control 24h	wilcox
CAGL0E04840g	0.0459274	0.269129	0.265	0	1	challenged	Control 24h	wilcox
CAGL0M10153g	0.0459274	0.269129	0.265	0	1	challenged	Control 24h	wilcox
CAGL0H00440g	0.046208	0.269129	0.265	0	1	challenged	Control 24h	wilcox
CAGL0J06336g	0.046208	0.269129	0.265	0	1	challenged	Control 24h	wilcox
CAGL0M12639g	0.0462779	-0.214775	0.324	0.667	1	challenged	Control 24h	wilcox
CAGL0L02409g	0.0462871	0.289781	0.471	0.167	1	challenged	Control 24h	wilcox
CAGL0H10032g	0.0462878	-0.988344	0.485	0.667	1	challenged	Control 24h	wilcox
CAGL0L07678g	0.0463272	-0.327687	0.382	0.667	1	challenged	Control 24h	wilcox
CAGL0C05291g	0.0465011	0.328033	0.5	0.167	1	challenged	Control 24h	wilcox
CAGL0L04092g	0.0465011	0.328033	0.5	0.167	1	challenged	Control 24h	wilcox
CAGL0H08778g	0.0465011	0.319523	0.5	0.167	1	challenged	Control 24h	wilcox
CAGL0A04389g	0.0466052	0.370816	0.676	0.333	1	challenged	Control 24h	wilcox
CAGL0G08954g	0.046612	0.363417	0.735	0.417	1	challenged	Control 24h	wilcox
CAGL0J06864g	0.0466442	0.291352	0.265	0	1	challenged	Control 24h	wilcox
CAGL0L06248g	0.0467217	-0.56736	0.897	0.833	1	challenged	Control 24h	wilcox
CAGL0L08448g	0.0467258	-0.498788	0.529	0.667	1	challenged	Control 24h	wilcox
CAGL0K02079g	0.0467738	-0.275986	0.735	0.833	1	challenged	Control 24h	wilcox
CAGL0K12408g	0.0468553	0.323787	0.265	0	1	challenged	Control 24h	wilcox
CAGL0I06226g	0.0468618	0.332864	0.794	0.5	1	challenged	Control 24h	wilcox
CAGL0F04785g	0.0468882	0.34484	0.529	0.25	1	challenged	Control 24h	wilcox
CAGL0F07139g	0.0469593	0.368371	0.706	0.333	1	challenged	Control 24h	wilcox
CAGL0G10043g	0.0469801	0.428722	0.691	0.5	1	challenged	Control 24h	wilcox
CAGL0L00759g	0.0470262	-0.374693	0.838	0.917	1	challenged	Control 24h	wilcox
CAGL0J00187g	0.0470427	-0.486776	0.353	0.583	1	challenged	Control 24h	wilcox
CAGL0F07271g	0.0470744	0.37763	0.529	0.25	1	challenged	Control 24h	wilcox
CAGL0L04158g	0.0471396	0.385662	0.529	0.25	1	challenged	Control 24h	wilcox
CAGL0A02695g	0.0472986	0.328033	0.868	0.833	1	challenged	Control 24h	wilcox
CAGL0G01760g	0.0473403	0.328033	0.544	0.25	1	challenged	Control 24h	wilcox
CAGL0K10054g	0.0473867	0.363417	0.676	0.333	1	challenged	Control 24h	wilcox
CAGL0H00682g	0.0474993	0.29832	0.794	0.5	1	challenged	Control 24h	wilcox
CAGL0D05610g	0.0475482	0.350035	0.794	0.583	1	challenged	Control 24h	wilcox
CAGL0J02244g	0.0475677	-0.348307	0.618	0.833	1	challenged	Control 24h	wilcox
CAGL0L02365g	0.0476985	-0.360283	0.191	0.417	1	challenged	Control 24h	wilcox
CAGL0K01815g	0.0479101	0.257829	0.515	0.167	1	challenged	Control 24h	wilcox
CAGL0G01100g	0.0480715	-0.363574	0.574	0.75	1	challenged	Control 24h	wilcox
CAGL0M05159g	0.0482271	0.323787	0.647	0.333	1	challenged	Control 24h	wilcox
CAGL0E01507g	0.0482515	0.377206	0.676	0.333	1	challenged	Control 24h	wilcox
CAGL0L04928g	0.0484585	0.266879	0.706	0.417	1	challenged	Control 24h	wilcox
CAGL0J10010g	0.0486182	0.360345	0.559	0.25	1	challenged	Control 24h	wilcox
CAGL0B03927g	0.0486437	-0.328762	0.706	0.833	1	challenged	Control 24h	wilcox
CAGL0G01232g	0.0487177	0.392093	0.897	0.833	1	challenged	Control 24h	wilcox
CAGL0J11088g	0.0489422	-0.481838	0.191	0.417	1	challenged	Control 24h	wilcox
CAGL0F03091g	0.0489827	0.336472	0.529	0.25	1	challenged	Control 24h	wilcox
CAGL0F03047g	0.048999	0.364385	0.647	0.333	1	challenged	Control 24h	wilcox
CAGL0L02805g	0.0490884	-0.46297	0.441	0.583	1	challenged	Control 24h	wilcox
CAGL0H00869g	0.0491661	0.351761	0.662	0.333	1	challenged	Control 24h	wilcox
CAGL0I07623g	0.0492243	0.34484	0.456	0.167	1	challenged	Control 24h	wilcox
CAGL0L04686g	0.0493032	-0.224693	0.221	0.5	1	challenged	Control 24h	wilcox
CAGL0G04543g	0.0493186	0.36254	0.456	0.167	1	challenged	Control 24h	wilcox
CAGL0K02739g	0.0493395	0.360345	0.588	0.333	1	challenged	Control 24h	wilcox
CAGL0F06347g	0.0494488	0.306619	0.735	0.333	1	challenged	Control 24h	wilcox
CAGL0D03388g	0.0494532	-0.218254	0.162	0.417	1	challenged	Control 24h	wilcox
CAGL0M13211g	0.0495231	0.313092	0.765	0.417	1	challenged	Control 24h	wilcox
CAGL0K01507g	0.0495835	0.324906	0.676	0.333	1	challenged	Control 24h	wilcox
CAGL0J07150g	0.0495865	0.385662	0.515	0.25	1	challenged	Control 24h	wilcox
CAGL0C03333g	0.049707	-0.503721	0.485	0.583	1	challenged	Control 24h	wilcox
CAGL0K03047g	0.0502794	0.30562	0.868	0.583	1	challenged	Control 24h	wilcox
CAGL0F06655g	0.0502878	0.34484	0.368	0.083	1	challenged	Control 24h	wilcox
CAGL0L02629g	0.0502898	0.35441	0.368	0.083	1	challenged	Control 24h	wilcox
CAGL0E05720g	0.0503564	0.462624	0.471	0.167	1	challenged	Control 24h	wilcox
CAGL0K11022g	0.0505554	-0.230524	0.574	0.833	1	challenged	Control 24h	wilcox
CAGL0J02310g	0.0505751	0.326822	0.456	0.167	1	challenged	Control 24h	wilcox
CAGL0M06369g	0.0506158	-0.428349	0.324	0.583	1	challenged	Control 24h	wilcox
CAGL0G06116g	0.0506381	0.34484	0.456	0.167	1	challenged	Control 24h	wilcox
CAGL0F08987g	0.0506479	0.280302	0.926	0.917	1	challenged	Control 24h	wilcox
CAGL0B03773g	0.0506965	-0.412845	0.544	0.75	1	challenged	Control 24h	wilcox
CAGL0H09988g	0.0507247	0.383843	0.794	0.5	1	challenged	Control 24h	wilcox
CAGL0H01023g	0.0509899	0.335179	0.368	0.083	1	challenged	Control 24h	wilcox
CAGL0H02189g	0.0510452	0.322862	0.809	0.5	1	challenged	Control 24h	wilcox
CAGL0M03795g	0.0511343	0.405465	0.794	0.667	1	challenged	Control 24h	wilcox
CAGL0D00594g	0.0513124	0.38065	0.809	0.5	1	challenged	Control 24h	wilcox
CAGL0L02799g	0.0515781	0.339619	0.868	0.667	1	challenged	Control 24h	wilcox
CAGL0G08668g	0.0515823	0.30562	0.368	0.083	1	challenged	Control 24h	wilcox
CAGL0L02893g	0.0515823	0.30562	0.368	0.083	1	challenged	Control 24h	wilcox
CAGL0L06622g	0.0517753	0.262602	0.706	0.333	1	challenged	Control 24h	wilcox
CAGL0J07876g	0.0519827	0.317689	0.456	0.167	1	challenged	Control 24h	wilcox
CAGL0I06743g	0.0522574	0.31557	0.368	0.083	1	challenged	Control 24h	wilcox
CAGL0K08316g	0.0524613	-0.390866	0.279	0.5	1	challenged	Control 24h	wilcox
CAGL0E05258g	0.0525839	0.438526	0.441	0.167	1	challenged	Control 24h	wilcox
CAGL0B02772g	0.0526158	0.304567	0.691	0.333	1	challenged	Control 24h	wilcox
CAGL0F03861g	0.0527112	-0.364567	0.559	0.75	1	challenged	Control 24h	wilcox
CAGL0E04548g	0.0528023	-0.319319	0.647	0.833	1	challenged	Control 24h	wilcox
CAGL0M10109g	0.0528258	0.285417	0.368	0.083	1	challenged	Control 24h	wilcox
CAGL0H04851g	0.0528567	0.30562	0.368	0.083	1	challenged	Control 24h	wilcox
CAGL0J08228g	0.0530738	0.302281	0.529	0.25	1	challenged	Control 24h	wilcox
CAGL0J07326g	0.0531397	0.368008	0.574	0.333	1	challenged	Control 24h	wilcox
CAGL0L07810g	0.0533034	0.329092	0.824	0.5	1	challenged	Control 24h	wilcox
CAGL0B00396g	0.05331	-0.40773	0.368	0.583	1	challenged	Control 24h	wilcox
CAGL0I07205g	0.0534458	0.34484	0.456	0.167	1	challenged	Control 24h	wilcox
CAGL0K12166g	0.0535183	0.219214	0.559	0.167	1	challenged	Control 24h	wilcox
CAGL0K08140g	0.0535201	-0.337944	0.324	0.583	1	challenged	Control 24h	wilcox
CAGL0J10274g	0.0535413	0.418948	0.824	0.667	1	challenged	Control 24h	wilcox
CAGL0G03949g	0.0536169	0.429398	0.588	0.333	1	challenged	Control 24h	wilcox
CAGL0K01903g	0.0536804	0.313092	0.574	0.25	1	challenged	Control 24h	wilcox
CAGL0G04565g	0.0538812	0.264798	0.368	0.083	1	challenged	Control 24h	wilcox
CAGL0L07018g	0.0539797	0.23484	0.25	0	1	challenged	Control 24h	wilcox
CAGL0M13629g	0.0541245	-0.254054	0.824	0.917	1	challenged	Control 24h	wilcox
CAGL0G04169g	0.0542805	0.37763	0.471	0.167	1	challenged	Control 24h	wilcox
CAGL0I06644g	0.0543124	0.269129	0.25	0	1	challenged	Control 24h	wilcox
CAGL0B00572g	0.0543124	0.2464	0.25	0	1	challenged	Control 24h	wilcox
CAGL0M04015g	0.0543124	0.2464	0.25	0	1	challenged	Control 24h	wilcox
CAGL0J09262g	0.0544935	-0.499857	0.426	0.667	1	challenged	Control 24h	wilcox
CAGL0D06578g	0.0545978	0.257829	0.25	0	1	challenged	Control 24h	wilcox
CAGL0G08470g	0.0545978	0.257829	0.25	0	1	challenged	Control 24h	wilcox
mt-tRNA-Thr1	0.0545978	0.257829	0.25	0	1	challenged	Control 24h	wilcox
CAGL0K05511g	0.0546085	0.314988	0.632	0.333	1	challenged	Control 24h	wilcox
CAGL0L00737g	0.0547359	0.243744	0.368	0.083	1	challenged	Control 24h	wilcox
CAGL0J06798g	0.0548358	0.269129	0.25	0	1	challenged	Control 24h	wilcox
CAGL0K08690g	0.0549404	0.310939	0.485	0.167	1	challenged	Control 24h	wilcox
CAGL0A01155g	0.0550683	0.302281	0.25	0	1	challenged	Control 24h	wilcox
CAGL0K00605g	0.0552365	0.313092	0.25	0	1	challenged	Control 24h	wilcox
CAGL0I10923g	0.0553352	-0.264925	0.368	0.667	1	challenged	Control 24h	wilcox
CAGL0D01782g	0.0554315	-0.395709	0.397	0.583	1	challenged	Control 24h	wilcox
CAGL0A02508g	0.0555623	-0.435318	0.25	0.5	1	challenged	Control 24h	wilcox
CAGL0J00891g	0.0555747	0.398381	0.809	0.667	1	challenged	Control 24h	wilcox
CAGL0M06919g	0.0555802	0.296831	0.5	0.167	1	challenged	Control 24h	wilcox
CAGL0H10604g	0.0557255	0.34484	0.676	0.417	1	challenged	Control 24h	wilcox
CAGL0M12320g	0.0557537	0.319523	0.809	0.667	1	challenged	Control 24h	wilcox
CAGL0H07535g	0.0559344	0.265376	0.632	0.25	1	challenged	Control 24h	wilcox
CAGL0C00253g	0.0560391	0.280302	0.456	0.167	1	challenged	Control 24h	wilcox
CAGL0A00319g	0.0560676	0.29917	0.456	0.167	1	challenged	Control 24h	wilcox
CAGL0G02717g	0.0560838	-0.391927	0.662	0.833	1	challenged	Control 24h	wilcox
CAGL0G02299g	0.0564102	0.321124	0.559	0.25	1	challenged	Control 24h	wilcox
CAGL0G09955g	0.0566849	0.261953	0.75	0.5	1	challenged	Control 24h	wilcox
CAGL0J00649g	0.0571305	-0.295062	0.662	0.833	1	challenged	Control 24h	wilcox
CAGL0C05137g	0.0572302	-0.304542	0.985	1	1	challenged	Control 24h	wilcox
CAGL0G03201g	0.0572423	-0.211106	0.118	0.333	1	challenged	Control 24h	wilcox
CAGL0J04488g	0.0572425	0.335872	0.441	0.167	1	challenged	Control 24h	wilcox
CAGL0G01716g	0.05741	-0.30305	0.529	0.75	1	challenged	Control 24h	wilcox
CAGL0F00473g	0.057433	0.379932	0.441	0.167	1	challenged	Control 24h	wilcox
CAGL0M12210g	0.0579614	-0.224693	0.235	0.5	1	challenged	Control 24h	wilcox
CAGL0C03784g	0.0581949	-0.474347	0.647	0.667	1	challenged	Control 24h	wilcox
CAGL0K04125g	0.0583036	-0.293187	0.985	1	1	challenged	Control 24h	wilcox
CAGL0I05038g	0.0584591	-0.365698	0.456	0.667	1	challenged	Control 24h	wilcox
mt-atp6	0.0587706	0.312051	0.926	0.667	1	challenged	Control 24h	wilcox
CAGL0E05566g	0.0588435	0.35614	0.779	0.667	1	challenged	Control 24h	wilcox
CAGL0F03289g	0.0588802	0.352873	0.882	0.667	1	challenged	Control 24h	wilcox
CAGL0B01793g	0.0589134	0.332864	0.721	0.417	1	challenged	Control 24h	wilcox
CAGL0B00308g	0.059043	0.35441	0.353	0.083	1	challenged	Control 24h	wilcox
CAGL0I09394g	0.0590849	-0.485018	0.691	0.75	1	challenged	Control 24h	wilcox
CAGL0E06116g	0.0591573	0.300105	0.721	0.417	1	challenged	Control 24h	wilcox
CAGL0I08195g	0.0592471	0.34484	0.515	0.25	1	challenged	Control 24h	wilcox
CAGL0C03025g	0.0593864	0.291998	0.632	0.333	1	challenged	Control 24h	wilcox
CAGL0L04862g	0.059521	0.33479	0.824	0.667	1	challenged	Control 24h	wilcox
CAGL0F04873g	0.0598116	0.324906	0.662	0.333	1	challenged	Control 24h	wilcox
CAGL0E02035g	0.0598295	0.448025	0.75	0.5	1	challenged	Control 24h	wilcox
CAGL0E04950g	0.0599118	0.373828	0.574	0.333	1	challenged	Control 24h	wilcox
CAGL0K01947g	0.0599515	0.323787	0.941	0.833	1	challenged	Control 24h	wilcox
CAGL0F03971g	0.060125	0.311896	0.882	0.667	1	challenged	Control 24h	wilcox
CAGL0K00869g	0.0609281	-0.294239	0.515	0.75	1	challenged	Control 24h	wilcox
CAGL0M03201g	0.060969	0.220788	0.5	0.167	1	challenged	Control 24h	wilcox
CAGL0G08844g	0.0610352	0.388013	0.574	0.333	1	challenged	Control 24h	wilcox
CAGL0G08151g	0.061167	-0.273475	1	1	1	challenged	Control 24h	wilcox
CAGL0K08030g	0.0612916	-0.317535	0.353	0.583	1	challenged	Control 24h	wilcox
CAGL0I07513g	0.0614355	0.27783	0.882	0.5	1	challenged	Control 24h	wilcox
CAGL0F02585g	0.0615923	0.31557	0.353	0.083	1	challenged	Control 24h	wilcox
CAGL0K12100g	0.061882	0.318172	0.618	0.25	1	challenged	Control 24h	wilcox
CAGL0G05357g	0.0619113	-0.359735	0.235	0.5	1	challenged	Control 24h	wilcox
CAGL0M08404g	0.06192	0.368008	0.544	0.25	1	challenged	Control 24h	wilcox
CAGL0C02959g	0.0619201	0.217501	0.765	0.333	1	challenged	Control 24h	wilcox
CAGL0J09020g	0.0620788	0.336997	0.544	0.25	1	challenged	Control 24h	wilcox
CAGL0B02365g	0.0622406	0.34484	0.75	0.5	1	challenged	Control 24h	wilcox
CAGL0D04834g	0.0623218	0.308117	0.971	0.917	1	challenged	Control 24h	wilcox
CAGL0E01133g	0.0623567	-0.339418	0.897	0.917	1	challenged	Control 24h	wilcox
CAGL0L13178g	0.0623569	0.295569	0.353	0.083	1	challenged	Control 24h	wilcox
CAGL0L02717g	0.0624083	-0.268264	0.25	0.5	1	challenged	Control 24h	wilcox
CAGL0B02755g	0.0624437	-0.297876	0.515	0.75	1	challenged	Control 24h	wilcox
CAGL0I05632g	0.0624891	-0.322773	0.485	0.75	1	challenged	Control 24h	wilcox
CAGL0K05797g	0.062672	-0.311493	0.191	0.417	1	challenged	Control 24h	wilcox
CAGL0H03047g	0.0626828	0.328033	0.471	0.167	1	challenged	Control 24h	wilcox
CAGL0H07447g	0.0627162	0.339619	0.809	0.5	1	challenged	Control 24h	wilcox
CAGL0G05962g	0.0627597	-0.268264	0.132	0.333	1	challenged	Control 24h	wilcox
CAGL0M01672g	0.0627597	-0.268264	0.132	0.333	1	challenged	Control 24h	wilcox
CAGL0L11110g	0.0630422	0.260283	0.971	0.833	1	challenged	Control 24h	wilcox
CAGL0L12650g	0.0630843	0.275161	0.353	0.083	1	challenged	Control 24h	wilcox
CAGL0G09196g	0.0631077	0.285417	0.353	0.083	1	challenged	Control 24h	wilcox
CAGL0K05269g	0.0631194	0.295569	0.353	0.083	1	challenged	Control 24h	wilcox
CAGL0J07172g	0.0631333	-0.252997	0.235	0.5	1	challenged	Control 24h	wilcox
CAGL0L10043g	0.0633884	0.286947	0.662	0.333	1	challenged	Control 24h	wilcox
CAGL0I05478g	0.0634279	-0.268264	0.691	0.917	1	challenged	Control 24h	wilcox
CAGL0H01067g	0.0634933	-0.206132	0.176	0.417	1	challenged	Control 24h	wilcox
CAGL0J02684g	0.0635532	-0.530628	0.279	0.5	1	challenged	Control 24h	wilcox
CAGL0L08008g	0.0637276	0.374168	0.676	0.333	1	challenged	Control 24h	wilcox
CAGL0D00946g	0.0640095	0.23484	0.235	0	1	challenged	Control 24h	wilcox
CAGL0D04488g	0.0640095	0.23484	0.235	0	1	challenged	Control 24h	wilcox
CAGL0K03179g	0.0640095	0.23484	0.235	0	1	challenged	Control 24h	wilcox
CAGL0K06039g	0.0640128	0.2464	0.235	0	1	challenged	Control 24h	wilcox
CAGL0L13266g	0.0640128	0.2464	0.235	0	1	challenged	Control 24h	wilcox
CAGL0L06160g	0.0641316	-0.279314	0.265	0.5	1	challenged	Control 24h	wilcox
CAGL0M03597g	0.0642099	0.335872	0.441	0.167	1	challenged	Control 24h	wilcox
CAGL0B04873g	0.0642937	0.2464	0.235	0	1	challenged	Control 24h	wilcox
CAGL0L10802g	0.0643034	0.257829	0.235	0	1	challenged	Control 24h	wilcox
tRNA-Pro (TGG)	0.0644649	0.275161	0.353	0.083	1	challenged	Control 24h	wilcox
CAGL0F08107g	0.0644891	-0.532805	0.662	0.833	1	challenged	Control 24h	wilcox
CAGL0M05313g	0.0645263	0.257829	0.235	0	1	challenged	Control 24h	wilcox
tRNA-Gln (TTG)	0.0645457	0.269129	0.235	0	1	challenged	Control 24h	wilcox
CAGL0L12320g	0.0645521	0.280302	0.235	0	1	challenged	Control 24h	wilcox
CAGL0H03839g	0.0648107	-0.235829	0.824	0.833	1	challenged	Control 24h	wilcox
CAGL0L04290g	0.0649545	0.219214	0.574	0.25	1	challenged	Control 24h	wilcox
CAGL0H03003g	0.0651638	0.289781	0.382	0.083	1	challenged	Control 24h	wilcox
CAGL0M11104g	0.0652384	0.295866	0.971	0.833	1	challenged	Control 24h	wilcox
CAGL0F02827g	0.0653128	-0.260199	0.191	0.417	1	challenged	Control 24h	wilcox
CAGL0K04059g	0.06545	-0.299517	0.206	0.417	1	challenged	Control 24h	wilcox
CAGL0K04455g	0.0656186	0.243744	0.353	0.083	1	challenged	Control 24h	wilcox
CAGL0G07865g	0.0656186	0.233049	0.353	0.083	1	challenged	Control 24h	wilcox
CAGL0K12496g	0.0658384	0.20174	0.397	0.083	1	challenged	Control 24h	wilcox
CAGL0E04928g	0.0663053	0.321851	0.765	0.5	1	challenged	Control 24h	wilcox
[truncated: 834 more rows]

## Sheet: enriched challeng common
Syst name	avg_logFC log control	avg_logFC stat control
CAGL0D00198g	-2.70967	-1.45835
CAGL0H03795g	-2.01181	-1.17759
CAGL0L05742g	-1.85798	-1.19992
CAGL0C00539g	-2.31237	-0.940358
CAGL0B02563g	-1.63551	-1.33384
CAGL0B01100g	-1.27087	-0.983185
CAGL0M11242g	-1.69686	-1.02276
CAGL0K07436g	-1.49165	-1.03302
CAGL0M04675g	-1.1779	-1.81868
CAGL0F08085g	-1.62894	-0.892709
CAGL0K08800g	-2.17525	-1.22927
CAGL0H10362g	-2.71962	-1.20397
CAGL0G02739g	-1.75174	-1.17313
CAGL0A01716g	-1.83836	-1.53126
CAGL0I02134g	-2.16587	-1.31058
CAGL0K04367g	-2.26569	-1.19448
CAGL0C02623g	-1.40551	-0.887303
CAGL0F04807g	-1.32914	-1.04145
CAGL0G06006g	-1.42445	-1.2816
CAGL0M13651g	-1.88552	-1.06376
CAGL0F01749g	-2.50046	-1.23346
CAGL0C02739g	-1.54216	-1.23094
CAGL0K08184g	-1.19193	-0.82788
CAGL0D06688g	-2.04931	-1.18181
CAGL0E04356g	-1.45227	-1.59415
CAGL0M14025g	-2.84405	-1.46634
CAGL0K11616g	-1.588	-1.01846
CAGL0L03586g	1.33345	0.985145
CAGL0J01331g	-1.54484	-1.95774
CAGL0J08316g	-2.16538	-1.04145
CAGL0C02233g	-1.8804	-1.22024
CAGL0M05665g	-0.962511	-1.19702
CAGL0B02860g	-2.02737	-1.36914
CAGL0H04477g	1.56739	0.874242
CAGL0J02508g	-1.3371	-1.09594
CAGL0B03509g	-1.55871	-1.41967
CAGL0M00880g	-1.68958	-1.1316
CAGL0I01122g	-1.60626	-1.5146
CAGL0C04741g	-1.2671	-0.946895
CAGL0C00275g	-1.31092	-1.65185
CAGL0I02926g	1.75938	1.24855
CAGL0H05951g	-1.12038	-0.934482
CAGL0J04532g	1.55193	0.945798
CAGL0M10527g	1.9417	1.24855
CAGL0E03289g	1.79665	1.39118
CAGL0L06798g	-1.57276	-0.899678
CAGL0E06424g	-1.34961	-1.25768
CAGL0K03795g	2.04579	1.00434
CAGL0E01837g	-1.45764	-1.23816
CAGL0M06677g	2.0266	1.62113
CAGL0G01540g	-1.9659	-1.16894
CAGL0F01463g	-2.77621	-1.83836
CAGL0H05665g	-1.0598	-1.17151
CAGL0K05709g	1.9667	1.56124
CAGL0M01760g	2.30845	1.65786
CAGL0M11154g	2.12788	0.975202
CAGL0M04829g	2.15892	1.17809
CAGL0K06303g	2.09838	1.22291
CAGL0D01826g	2.17408	1.48094
CAGL0M01188g	1.7584	1.27883
CAGL0L04774g	1.73892	1.24384
CAGL0E06292g	2.22621	1.49224
CAGL0J01595g	-0.752218	-0.729333
CAGL0E05500g	2.21824	1.48427
CAGL0K08294g	1.83023	1.13708
CAGL0E05368g	2.06463	1.50501
CAGL0M11704g	-1.01016	-1.27297
CAGL0G05588g	1.36774	1.21359
CAGL0I10967g	1.59313	1.34529
CAGL0E03828g	1.81717	1.29392
CAGL0E05874g	2.19428	0.977884
CAGL0L07502g	-1.65733	-0.88248
CAGL0G03091g	2.1353	1.35254
CAGL0H05533g	2.19722	1.56862
CAGL0M12144g	2.48622	1.19345
mt-cox1	2.04674	0.899341
CAGL0H09020g	1.73892	1.42876
CAGL0E05412g	2.47133	1.14958
CAGL0G00242g	2.44936	0.8328
CAGL0F06369g	1.802	1.5019
CAGL0E00869g	1.81329	1.44865
CAGL0D00528g	1.61839	1.00162
CAGL0B03487g	2.22996	0.846965
CAGL0K05813g	-1.35467	-2.11091
CAGL0H05577g	1.96802	1.33941
CAGL0G03795g	1.80455	0.908457
CAGL0D00924g	2.22621	1.72544
CAGL0M11616g	3.09151	2.31448
CAGL0K06435g	2.33826	1.16733
CAGL0C02541g	1.71539	0.958523
CAGL0L00495g	1.83828	1.43282
mt-21S rRNA	3.41493	1.49984
CAGL0G03443g	1.85308	1.30785
CAGL0E05940g	3.00488	2.57589
CAGL0M07920g	1.5566	1.29263
CAGL0E06138g	1.90239	1.15398
CAGL0G01782g	1.74356	0.966529
CAGL0E01265g	2.01255	1.34472
CAGL0E04774g	1.69939	1.23985
CAGL0E00451g	1.75212	1.1525
CAGL0K10868g	-1.30261	-1.15516
CAGL0L01353g	1.75397	0.820437
CAGL0I08745g	1.6153	1.18085
CAGL0M04807g	1.80946	1.18085
CAGL0J09548g	1.58863	0.982499
CAGL0M12991g	1.63977	1.20532
CAGL0H02783g	1.81118	1.11803
CAGL0I02266g	1.70669	1.13417
CAGL0I05610g	-1.10497	-0.891393
CAGL0B03399g	1.60649	1.38335
CAGL0E01705g	-1.00975	-0.983634
CAGL0E03542g	2.00307	1.19214
CAGL0M06655g	1.59032	1.70615
CAGL0M00990g	1.85123	1.20064
CAGL0E05434g	2.03816	1.26497
CAGL0L11154g	1.49423	0.99345
CAGL0J07370g	1.5008	0.941188
CAGL0F04301g	1.4224	1.34236
CAGL0A01914g	2.01276	1.33104
CAGL0D01265g	-1.29368	-2.0034
CAGL0E00781g	1.9956	1.05462
CAGL0K09724g	1.15889	0.669544
CAGL0H06391g	1.55845	1.05768
CAGL0K08514g	1.73192	1.23114
CAGL0L10758g	1.46407	0.904456
CAGL0E02255g	1.713	1.12522
CAGL0J05610g	1.67339	1.26793
CAGL0E00847g	1.59109	1.23214
CAGL0E03454g	1.64128	1.16682
CAGL0D05258g	1.65542	0.921454
CAGL0H02805g	1.64979	1.30148
CAGL0M11484g	1.5235	0.96388
CAGL0G08129g	1.57351	1.41936
CAGL0G08756g	1.48926	1.03501
CAGL0K05357g	-0.941924	-1.0827
CAGL0G02497g	1.30865	1.29095
CAGL0A02299g	-0.931639	-1.04942
CAGL0M03773g	1.67158	1.42864
CAGL0I06160g	1.51868	1.15577
CAGL0M07722g	1.39749	1.23889
CAGL0L12188g	1.51245	1.30369
CAGL0B00330g	1.70742	1.30195
CAGL0M00198g	1.43035	1.06744
CAGL0I01100g	-1.01626	-1.82037
CAGL0J08030g	1.56124	1.33809
CAGL0E01111g	1.58525	1.17979
CAGL0F02079g	1.57958	1.42543
CAGL0A00495g	1.57351	1.16804
CAGL0K12892g	1.57045	0.964317
CAGL0B04059g	-1.07167	-1.39444
CAGL0I10901g	1.41492	1.00946
CAGL0J01507g	1.25486	1.20607
CAGL0K03663g	0.810324	0.648836
CAGL0F00671g	1.37119	1.1793
CAGL0I03102g	1.33635	1.0179
CAGL0G07623g	-1.00574	-1.05453
CAGL0K09614g	1.49423	1.20654
CAGL0M00462g	1.26209	1.02368
CAGL0G01122g	-0.963085	-1.00564
CAGL0L08822g	1.26497	0.859505
CAGL0M02629g	-0.750399	-1.049
CAGL0C01705g	0.88855	-1.75465
CAGL0E02805g	1.56678	1.2126
CAGL0I02574g	1.39544	-2.61513
CAGL0D06622g	1.24432	1.09017
CAGL0M00770g	1.33435	0.968102
CAGL0I06358g	1.43202	1.12187
CAGL0K09834g	1.32469	1.05276
CAGL0L09581g	1.44032	1.258
CAGL0E03476g	1.21172	0.806251
CAGL0C01325g	-0.83352	-0.71868
CAGL0M00352g	1.258	1.08615
CAGL0A04213g	1.39726	1.04896
CAGL0B03663g	-1.01068	-1.31277
CAGL0E02409g	1.38629	1.09861
CAGL0K06259g	1.58412	-1.39586
CAGL0J07128g	-0.852796	-0.81831
CAGL0D00770g	-1.22291	-0.935232
CAGL0M13035g	0.582407	0.719806

## Sheet: enriched raw_umi_counts
	DE001_AAGCAGGA	DE001_AAGGCTCT	DE001_AAGTGGTG	DE001_ACAGATCG	DE001_ACCAAGTC	DE001_ACCCCTAA	DE001_ACCGTCAT	DE001_ACGTGTGA	DE001_ACTCCACT	DE001_ACTGAAGC	DE001_AGAAGCCA	DE001_AGCAGGAT	DE001_AGCTCTTG	DE001_AGGACTAC	DE001_AGGGAACA	DE001_AGGTTAGG	DE001_AGTCTTCG	DE001_AGTGAGAG	DE001_ATCTGACG	DE001_ATGCGCTT	DE001_ATGCTGAG	DE001_CAAGGGAT	DE001_CAATCCGA	DE001_CACTTAGC	DE001_CAGAATGG	DE001_CATCCTAG	DE001_CATTAGCG	DE001_CCACACTT	DE001_CCCAGTTA	DE001_CCCATACT	DE001_CCTCTATC	DE001_CCTTGCAA	DE001_CCTTTGGT	DE001_CGCCTTTT	DE001_CGGCATAA	DE001_CGTGTCTA	DE001_CTAGCTGT	DE001_CTCTCTCA	DE001_CTCTGGTT	DE001_CTGAAGCT	DE001_CTGCCAAT	DE001_CTGTGTAC	DE001_CTTACACC	DE001_CTTGAGGA	DE001_GACCAGTT	DE001_GACTGTGT	DE001_GAGGACTA	DE001_GAGTCGAT	DE001_GATAGGAG
CAGL0A00165g	0	1	0	2	2	1	1	1	3	0	0	0	0	0	0	0	2	0	1	2	2	0	1	2	0	1	4	0	3	0	0	9	1	0	1	0	1	0	0	1	1	0	3	0	1	0	0	0	1
CAGL0A00187g	1	1	0	3	1	3	1	1	1	0	0	1	1	1	0	1	0	0	0	1	5	1	1	0	0	0	6	0	3	1	0	3	0	3	1	0	0	0	1	3	4	1	4	0	3	2	3	0	0
CAGL0A00209g	1	0	0	6	1	4	0	4	1	2	1	0	0	0	0	0	1	1	1	0	2	0	1	0	1	1	5	1	4	0	1	4	0	1	1	1	0	0	0	2	0	3	8	0	2	1	2	1	1
CAGL0A00231g	2	1	1	5	0	1	1	4	0	2	1	2	0	3	0	2	1	0	1	4	6	2	1	0	3	0	0	0	0	1	0	2	1	1	0	2	1	0	2	3	3	2	2	0	2	0	2	1	4
CAGL0A00253g	0	1	0	6	1	3	1	0	0	2	1	0	1	0	0	1	0	0	2	0	2	1	0	0	2	2	9	0	5	0	1	9	1	0	1	0	1	0	1	0	3	1	4	0	1	1	0	2	1
CAGL0A00275g	2	2	1	11	0	4	1	5	0	1	2	1	1	1	1	0	1	4	3	3	6	2	1	3	2	0	12	1	19	1	0	17	0	4	2	3	1	0	0	0	1	1	12	1	6	1	5	1	2
CAGL0A00297g	2	1	0	2	0	3	1	2	0	2	0	0	0	1	0	1	0	0	0	1	6	0	0	1	1	1	2	1	0	1	1	5	1	2	4	0	1	1	0	1	0	1	2	1	0	3	0	1	2
CAGL0A00319g	1	0	0	1	1	0	1	0	1	0	0	3	0	1	0	0	0	0	0	1	4	1	1	1	1	0	1	1	0	0	0	3	1	1	0	0	1	1	0	0	1	0	2	0	0	0	5	1	1
CAGL0A00341g	0	0	0	1	1	0	0	0	1	1	0	0	0	0	0	0	1	0	0	0	0	0	0	0	1	1	1	0	4	0	0	4	0	0	0	0	0	0	0	0	0	0	3	0	0	0	0	0	0
CAGL0A00363g	1	2	0	22	10	4	3	11	2	6	4	4	2	3	0	1	0	6	4	5	10	1	1	0	2	1	23	1	36	1	3	24	1	5	3	2	0	3	0	4	3	2	27	5	6	2	2	3	6
CAGL0A00385g	1	2	2	1	0	2	1	1	0	1	0	1	1	0	0	2	0	0	1	3	0	3	0	1	2	1	0	0	0	0	0	0	0	2	0	1	0	0	2	2	1	1	1	0	1	0	1	1	1
CAGL0A00407g	4	1	2	18	4	4	1	5	2	5	2	1	1	2	1	0	2	3	2	6	15	2	2	0	3	2	14	2	17	1	5	32	0	3	3	3	6	3	1	5	1	4	23	3	4	2	4	3	4
CAGL0A00429g	0	0	0	2	1	0	0	0	1	1	2	1	0	0	0	0	0	0	2	0	4	3	0	1	0	0	3	1	2	0	1	3	0	0	0	0	0	0	0	0	0	1	2	0	0	0	2	0	1
CAGL0A00451g	6	8	5	3	9	13	4	16	0	4	6	1	6	6	0	3	2	0	1	4	24	4	6	1	7	1	3	3	5	2	0	0	3	4	6	1	4	3	1	6	5	3	3	2	7	2	8	9	9
CAGL0A00473g	4	2	1	0	1	3	1	3	0	2	1	3	2	3	0	0	2	0	0	3	12	2	1	0	4	0	3	0	2	2	1	3	1	1	1	1	1	1	0	2	4	0	2	1	5	1	5	0	3
CAGL0A00495g	4	3	2	1	1	13	5	8	1	2	7	4	5	2	0	3	0	0	0	3	17	3	5	2	3	2	2	4	0	8	4	3	6	1	3	2	2	4	2	2	3	9	5	3	10	6	4	0	6
CAGL0A00517g	1	2	0	5	2	1	0	0	0	2	0	2	1	3	0	0	0	0	0	2	1	1	0	0	0	0	8	0	5	1	0	8	1	0	0	1	0	1	1	0	1	1	8	0	1	1	0	2	4
CAGL0A00539g	2	0	0	8	4	4	1	2	0	1	1	2	1	3	0	3	0	3	0	3	4	1	1	1	2	1	4	0	3	1	0	9	0	0	6	2	1	1	0	3	0	1	2	0	3	1	2	0	1
CAGL0A00561g	1	0	0	0	0	1	0	1	0	0	0	0	0	0	0	0	0	0	0	1	2	0	0	0	0	0	0	1	0	0	0	0	0	0	1	0	0	0	0	0	0	0	1	0	1	0	0	0	0
CAGL0A00583g	0	2	0	2	0	0	0	0	1	0	0	2	1	0	0	0	0	0	0	0	0	0	0	0	1	1	1	1	1	0	0	1	0	0	0	0	1	0	0	0	0	1	3	1	1	1	0	0	0
CAGL0A00605g	2	1	0	5	1	1	1	0	0	2	0	3	2	1	0	0	1	1	0	3	3	0	0	0	0	2	5	1	1	0	0	5	0	0	1	1	0	1	0	2	0	0	2	0	3	1	5	1	1
CAGL0A00627g	0	0	0	1	0	0	0	2	0	1	0	0	1	1	0	0	0	0	0	0	1	0	0	0	0	0	0	0	0	1	0	0	0	0	0	1	0	1	0	1	0	0	0	0	2	1	0	1	1
CAGL0A00649g	0	0	0	0	0	0	0	0	0	0	0	0	0	0	0	0	0	0	0	0	0	0	0	0	0	0	0	0	0	0	0	0	0	0	0	0	0	0	0	0	0	0	0	0	0	0	0	0	0
CAGL0A00715g	0	0	0	0	0	0	0	0	0	0	0	1	0	0	0	0	0	0	0	0	0	0	0	0	0	0	0	0	0	0	0	0	0	0	0	0	0	0	0	0	0	0	0	0	0	0	0	0	0
CAGL0A00737g	0	0	2	3	0	0	2	1	0	1	0	1	0	0	0	1	1	0	0	0	2	0	1	0	1	1	0	0	0	1	0	0	0	0	3	1	0	0	0	0	0	0	0	0	0	1	2	1	0
CAGL0A00781g	1	0	0	2	0	3	2	6	0	3	0	2	0	1	0	1	1	0	0	0	9	0	0	0	2	0	3	2	0	0	0	0	0	0	3	4	2	0	0	1	2	0	4	2	1	3	2	1	2
CAGL0A00803g	2	3	3	4	0	9	1	11	0	6	0	3	1	2	0	2	0	0	0	2	15	1	1	1	1	3	4	6	0	2	2	4	0	0	3	4	0	2	0	1	2	2	4	1	6	4	3	1	6
CAGL0A00825g	3	0	1	8	1	3	3	2	0	2	0	0	1	0	0	1	0	0	0	1	4	1	0	1	1	3	4	2	2	1	1	12	0	2	2	1	1	0	0	0	1	1	3	0	2	4	1	1	2
CAGL0A00847g	0	0	0	0	1	0	0	3	2	0	0	1	0	0	0	0	0	0	0	1	0	0	0	0	0	0	0	1	0	1	0	0	1	0	0	0	0	0	0	0	0	1	0	0	0	0	0	1	1
CAGL0A00869g	1	1	0	0	1	1	0	3	1	1	1	0	1	0	0	1	0	0	0	1	1	1	0	1	0	0	1	1	0	1	1	0	0	1	1	0	1	0	0	1	1	0	0	0	0	0	0	1	0
CAGL0A00891g	2	4	1	2	0	5	0	4	0	4	2	3	1	2	0	0	1	1	0	2	5	2	0	1	0	0	1	1	3	3	1	6	0	0	0	1	3	0	1	0	0	1	4	2	2	2	3	3	3
CAGL0A00913g	0	3	0	3	3	6	2	7	4	3	2	5	1	2	0	1	0	1	2	7	13	2	4	3	2	5	2	2	2	5	2	3	2	0	5	6	6	0	0	3	2	0	1	0	9	4	7	2	6
CAGL0A00935g	0	0	0	0	2	1	0	0	0	0	0	0	0	1	0	0	0	0	0	1	0	1	0	0	0	0	0	0	1	0	0	0	0	0	1	0	0	0	0	0	1	0	0	0	0	0	0	1	1
CAGL0A00957g	1	1	2	2	2	3	1	1	2	1	0	0	1	0	0	0	0	0	2	0	3	0	0	1	1	1	6	0	4	0	1	13	0	0	0	0	0	1	0	2	1	1	9	1	1	0	1	0	1
CAGL0A00979g	59	26	30	59	18	65	17	87	8	52	24	41	31	35	0	18	7	7	9	34	171	21	31	23	30	42	37	27	32	32	11	54	8	50	70	32	26	16	18	44	39	23	53	32	57	57	62	34	48
CAGL0A01001g	2	1	0	11	2	4	0	3	1	1	0	0	1	0	0	0	0	0	1	1	5	0	0	0	0	1	6	2	8	2	0	20	0	1	0	2	0	1	1	2	1	0	11	0	2	1	0	1	0
CAGL0A01023g	0	0	0	2	1	1	0	2	0	0	1	1	3	0	0	0	0	0	0	0	1	2	0	0	1	0	2	0	3	0	0	2	0	0	1	1	1	0	0	1	0	1	4	0	0	0	4	0	0
CAGL0A01045g	5	6	5	38	1	10	4	10	5	6	2	3	2	4	0	2	4	5	1	10	15	6	9	3	11	2	46	0	31	1	3	41	8	2	4	4	4	2	5	7	4	2	41	1	12	6	12	6	13
CAGL0A01067g	2	3	0	3	2	2	1	11	0	3	2	4	0	7	0	1	2	1	1	8	5	5	4	1	7	3	4	2	2	1	0	4	0	4	3	1	3	4	2	1	4	3	1	5	7	7	3	4	5
CAGL0A01089g	0	0	0	10	0	0	0	0	0	0	0	0	1	0	0	0	0	0	0	1	2	0	2	0	0	1	10	0	6	1	0	12	1	0	0	0	0	0	0	0	0	0	8	0	0	1	1	0	2
CAGL0A01111g	4	2	4	15	4	7	3	11	2	6	5	6	2	5	0	3	0	3	2	4	20	3	4	3	2	5	19	1	17	2	2	16	4	3	10	8	3	1	5	6	6	5	11	4	13	5	5	5	8
CAGL0A01133g	2	2	1	3	0	3	1	3	0	0	2	0	1	0	0	0	0	0	1	0	5	1	1	0	2	2	3	1	4	0	2	7	0	1	0	1	2	0	2	3	2	1	5	2	3	1	1	0	2
CAGL0A01155g	0	0	1	0	0	0	0	0	0	0	0	0	0	0	0	0	0	0	0	2	2	0	1	2	0	0	0	0	0	0	1	0	0	0	0	0	0	0	0	0	0	0	0	0	0	1	0	0	1
CAGL0A01177g	1	0	2	0	0	2	0	2	0	1	1	0	2	1	0	3	0	0	0	2	4	1	1	1	0	1	0	1	0	1	0	0	1	0	2	1	0	0	0	1	3	1	2	2	0	1	1	1	2
CAGL0A01193g	2	1	0	5	1	5	2	5	1	1	1	3	3	0	0	1	0	1	0	1	9	3	4	4	2	0	6	0	10	2	1	6	1	0	3	0	0	1	0	1	4	5	5	3	2	0	0	2	2
CAGL0A01199g	5	12	6	41	10	9	10	28	4	11	2	6	6	5	0	5	3	8	4	17	69	4	1	3	2	5	41	3	35	5	2	43	2	7	12	11	8	0	8	5	5	3	34	6	12	9	8	18	18
CAGL0A01221g	5	2	5	20	11	5	2	7	2	2	2	2	0	4	0	0	3	6	3	4	24	0	1	4	1	0	20	2	21	1	4	31	2	5	4	1	1	1	5	3	6	2	18	4	5	1	4	2	8
CAGL0A01243g	0	1	0	4	0	2	0	4	0	0	0	0	0	1	0	0	0	1	0	1	3	0	1	1	1	1	1	0	4	0	0	2	0	1	3	1	0	1	0	1	1	1	2	0	2	2	2	2	2
CAGL0A01284g	0	0	0	0	0	0	0	1	0	0	0	0	0	0	0	0	0	0	0	1	2	0	0	0	0	0	0	1	1	1	0	1	0	0	0	0	0	0	0	1	0	0	0	0	0	1	0	1	0
CAGL0A01325g	0	0	0	0	0	0	0	0	0	0	0	0	0	0	0	0	0	0	0	1	1	0	1	0	0	0	0	0	0	0	0	1	0	0	0	0	0	0	0	0	0	1	0	1	0	0	1	0	0
CAGL0A01366g	0	0	0	3	0	0	1	2	0	1	0	0	0	2	0	0	0	1	1	0	1	0	0	0	0	0	2	0	3	1	0	8	0	1	1	0	0	0	0	1	1	1	4	0	1	0	1	0	0
CAGL0A01408g	0	0	0	0	0	0	0	0	0	1	0	0	0	0	0	0	0	0	0	0	0	0	0	1	0	0	1	0	0	0	0	0	0	0	0	0	0	0	0	0	0	1	0	0	0	0	0	0	0
CAGL0A01430g	2	1	3	14	5	11	3	12	1	5	2	1	1	3	0	4	4	4	4	6	14	3	5	1	2	2	11	3	8	0	1	19	1	3	0	1	0	2	1	6	5	1	13	3	7	0	2	1	3
CAGL0A01452g	1	1	1	0	0	0	0	1	0	0	1	0	0	0	0	0	0	0	0	1	3	1	0	0	0	0	2	0	1	0	0	0	0	0	0	0	2	0	0	0	0	0	2	0	1	1	0	0	0
CAGL0A01474g	0	0	0	1	0	0	0	2	0	0	1	0	0	0	0	0	0	0	0	1	2	0	0	0	0	0	3	0	2	0	1	4	0	0	0	0	0	0	0	2	0	0	1	0	0	0	1	0	0
CAGL0A01540g	11	3	3	3	14	19	4	27	4	8	9	12	3	6	0	2	6	7	8	18	34	8	3	5	10	8	2	2	2	12	4	6	5	2	16	6	5	4	4	7	6	4	5	5	10	11	13	5	12
CAGL0A01562g	109	57	58	67	50	137	35	174	38	79	57	79	55	95	0	33	19	36	23	87	268	54	54	42	70	81	46	65	45	61	43	67	27	77	106	71	58	41	35	74	68	55	83	62	97	84	105	62	96
CAGL0A01584g	1	0	1	4	0	1	0	4	0	0	0	1	0	0	0	0	0	1	2	0	4	0	1	1	1	1	6	1	5	0	0	8	0	1	0	0	1	1	0	1	0	0	4	0	0	1	0	0	0
CAGL0A01606g	1	1	0	1	0	0	0	2	1	0	1	2	0	0	0	0	1	0	0	1	2	0	0	2	1	0	5	2	1	1	0	6	0	2	1	0	0	0	0	2	1	0	3	1	0	2	0	0	1
CAGL0A01628g	1	0	1	11	4	3	0	3	0	0	1	1	1	2	0	0	0	2	0	2	3	2	1	0	2	0	7	2	8	0	0	11	0	2	0	0	1	1	0	2	5	0	8	0	5	2	2	4	4
CAGL0A01650g	1	3	3	35	4	6	1	6	3	2	2	1	0	2	0	0	0	2	0	4	14	0	0	0	1	3	33	2	29	1	0	41	0	1	1	1	0	1	1	0	3	2	21	2	1	1	7	0	6
CAGL0A01672g	2	2	1	15	2	5	1	16	2	5	4	6	8	5	0	0	1	1	1	7	14	4	4	4	4	4	8	5	9	2	1	7	1	4	7	6	4	5	0	4	1	5	8	4	5	4	10	6	3
CAGL0A01694g	1	0	2	2	0	0	0	1	1	0	0	0	0	0	0	0	0	0	0	0	3	0	0	0	0	0	5	0	1	0	0	2	0	0	1	2	0	0	0	0	0	0	3	0	0	0	0	1	0
CAGL0A01716g	1	0	1	46	3	3	0	3	11	2	1	1	0	0	0	2	0	12	9	5	5	0	1	1	2	1	32	0	17	0	1	38	0	1	1	0	1	0	2	1	1	1	33	0	2	0	0	2	3
CAGL0A01738g	1	2	2	5	2	6	1	4	0	2	2	1	2	2	0	1	0	0	2	4	9	1	3	3	1	0	3	3	7	1	0	6	0	0	4	2	1	3	0	4	1	2	13	0	5	2	2	1	0
CAGL0A01760g	2	3	2	5	1	2	1	3	1	1	2	0	0	1	0	0	1	1	1	0	6	0	0	0	0	1	3	0	3	0	1	3	0	0	1	0	1	2	0	0	2	0	2	2	2	2	2	1	1
CAGL0A01782g	4	3	0	19	7	6	0	4	6	1	0	0	1	2	0	0	1	2	0	3	6	1	1	0	2	1	12	2	17	3	0	21	0	1	2	3	0	1	1	4	1	0	10	2	4	1	1	0	4
CAGL0A01804g	6	1	0	0	0	3	0	2	0	5	0	0	1	2	0	1	0	0	0	5	7	0	0	0	2	1	0	1	1	1	0	0	1	0	2	1	0	1	2	1	1	2	0	2	1	2	1	0	2
CAGL0A01826g	0	0	0	0	1	0	1	3	0	0	0	0	0	1	0	0	1	0	2	0	1	0	0	1	1	0	0	0	1	0	0	0	0	0	0	0	1	0	0	0	1	0	2	0	0	0	0	2	0
CAGL0A01848g	0	0	0	0	1	1	0	0	0	2	0	1	0	0	0	1	0	0	0	1	1	1	1	0	1	1	1	1	0	0	0	0	1	1	1	1	0	1	0	0	1	0	4	0	0	1	2	1	2
CAGL0A01870g	0	0	0	1	0	2	0	0	0	0	0	0	0	0	0	0	0	0	0	0	1	0	1	0	0	0	2	0	1	0	0	1	0	0	0	1	0	1	2	1	0	1	1	0	0	0	0	0	1
CAGL0A01892g	0	0	0	1	0	0	0	0	0	0	0	0	0	1	0	0	0	0	0	0	0	1	1	1	0	0	0	0	0	0	0	1	0	0	0	0	0	0	0	0	0	0	0	1	0	0	0	0	0
CAGL0A01914g	15	9	7	2	1	26	2	28	2	13	7	12	9	15	0	7	3	0	0	16	34	8	9	2	6	8	6	5	0	9	5	3	2	12	9	9	7	4	3	16	15	8	8	8	13	11	19	8	23
CAGL0A01958g	0	0	0	2	2	3	0	0	1	3	0	1	1	1	0	0	0	1	0	0	5	1	0	1	0	1	0	2	1	1	0	1	0	4	3	2	2	0	0	1	0	0	2	2	1	2	2	1	4
CAGL0A01980g	2	1	0	5	0	5	0	1	0	5	0	1	0	0	0	0	1	0	0	3	6	1	0	0	1	1	4	1	5	0	2	4	0	2	0	1	0	1	0	2	4	0	0	2	3	2	4	0	5
CAGL0A02002g	0	1	0	9	1	0	0	0	2	0	0	0	0	0	0	0	1	0	1	0	4	0	0	0	0	0	6	0	13	1	0	19	0	0	1	0	1	0	0	1	2	0	6	0	2	1	1	0	0
CAGL0A02024g	1	0	0	9	0	0	0	0	0	1	1	0	0	0	0	0	0	0	0	2	6	0	1	0	0	2	2	0	3	2	0	5	1	0	1	0	0	0	0	0	0	2	3	1	4	0	0	0	1
CAGL0A02046g	3	1	1	9	1	0	4	8	0	3	1	3	1	0	0	1	1	1	1	1	11	1	2	1	1	5	2	1	2	6	1	4	2	1	2	2	1	2	1	3	4	3	3	2	2	3	1	3	5
CAGL0A02090g	8	6	3	3	2	6	3	9	1	4	6	5	3	6	0	1	1	3	0	7	13	4	5	5	3	7	7	2	3	3	3	6	0	0	0	6	3	5	1	7	3	3	5	4	5	5	6	5	3
CAGL0A02112g	0	2	0	6	2	1	1	2	2	1	1	3	0	3	0	0	1	4	2	6	5	1	0	0	2	1	6	2	2	2	0	10	1	0	3	2	1	4	1	2	1	1	9	2	2	1	1	1	3
CAGL0A02134g	0	0	0	3	1	0	0	1	0	0	1	0	0	0	0	0	0	1	0	0	0	0	0	0	0	1	0	0	1	0	0	0	0	0	0	0	0	0	0	0	0	1	1	0	0	0	1	0	0
CAGL0A02145g	2	0	0	1	0	1	0	0	0	0	0	1	0	1	0	0	0	0	0	1	3	1	0	0	0	0	6	0	4	0	0	2	1	0	1	0	1	0	1	0	1	0	3	0	0	0	4	0	0
CAGL0A02189g	1	6	2	4	1	4	1	8	1	6	3	2	0	0	0	3	1	1	0	6	12	2	1	0	2	2	4	2	1	0	1	6	0	0	3	2	0	0	0	5	1	1	3	4	3	5	2	0	6
CAGL0A02211g	0	2	0	55	3	0	1	3	1	1	0	0	1	2	0	0	0	2	2	1	4	1	1	2	1	0	57	0	61	0	2	53	0	1	3	0	0	0	1	0	2	0	39	0	3	1	0	1	4
CAGL0A02233g	1	2	5	62	4	2	0	0	2	1	1	0	1	0	0	1	1	2	3	0	15	1	0	1	0	0	61	2	60	0	0	65	2	2	0	1	3	1	2	6	1	1	61	4	3	0	0	1	7
CAGL0A02255g	0	0	0	0	0	0	0	0	0	0	0	0	0	0	0	0	0	0	0	0	0	0	0	0	0	0	1	0	0	0	1	0	0	0	0	0	0	0	0	0	0	1	0	0	0	0	0	1	0
CAGL0A02277g	1	0	0	0	0	0	0	0	1	0	0	0	1	0	0	0	0	0	0	1	0	0	0	0	0	0	0	0	1	0	0	1	0	0	0	0	0	0	0	0	0	0	1	0	0	2	0	0	0
CAGL0A02299g	1	0	1	14	6	0	0	4	5	0	0	0	1	0	0	1	0	4	3	1	6	0	2	2	1	2	18	2	10	2	1	21	0	0	1	0	0	1	3	1	1	2	15	1	1	0	2	0	0
CAGL0A02321g	1	1	0	2	13	1	0	3	12	2	1	1	1	1	0	1	1	12	8	1	6	0	0	2	1	0	2	0	1	0	1	1	0	1	1	0	1	3	0	3	0	1	16	0	0	1	1	0	7
CAGL0A02343g	0	0	0	0	0	0	0	0	0	0	0	0	0	0	0	0	0	0	0	0	0	0	0	1	0	0	2	0	1	0	0	0	0	0	0	0	0	0	0	0	0	0	0	1	0	1	0	0	0
CAGL0A02365g	2	0	1	4	0	2	2	3	1	1	0	1	0	2	0	2	1	1	1	2	1	1	1	2	1	4	6	2	6	0	2	7	1	2	1	2	0	2	1	1	0	2	9	0	1	0	0	0	3
CAGL0A02387g	0	1	0	5	0	2	1	1	0	1	0	1	0	0	0	0	1	0	0	0	2	0	1	0	0	1	1	0	9	0	0	3	0	0	1	0	1	1	0	1	0	0	5	0	0	1	2	0	1
CAGL0A02409g	4	4	3	22	4	12	1	15	1	5	4	6	3	5	0	10	2	2	2	2	8	6	11	0	6	10	20	3	23	6	6	25	0	8	4	4	0	2	1	8	7	5	18	5	11	6	14	3	9
CAGL0A02431g	1	1	2	1	0	0	0	2	1	1	0	0	0	1	0	1	0	0	0	1	1	0	1	0	1	1	4	1	3	0	1	2	0	0	1	0	1	0	0	0	1	1	3	0	1	0	1	2	3
CAGL0A02475g	0	2	1	7	1	2	1	0	2	2	0	1	2	0	0	1	0	3	1	3	5	0	0	2	3	1	7	2	2	1	0	4	1	2	3	0	0	1	1	2	2	0	6	0	1	0	0	2	3
CAGL0A02486g	2	0	1	3	2	6	0	6	0	1	0	3	3	5	0	1	1	2	1	4	9	0	1	2	0	1	5	0	4	3	1	7	1	1	1	2	0	1	2	6	4	0	4	0	5	4	4	2	3
CAGL0A02508g	0	1	1	6	1	0	0	3	1	1	0	0	0	1	0	0	0	0	3	0	3	0	0	0	2	2	1	0	2	0	0	1	0	0	1	1	1	0	0	1	0	0	1	1	0	0	0	0	0
CAGL0A02530g	1	1	1	11	3	2	1	5	2	1	2	1	1	2	0	2	0	0	1	0	9	1	3	0	0	1	8	2	10	1	0	16	1	0	4	2	1	0	0	2	2	1	10	3	3	3	2	3	2
CAGL0A02552g	2	1	1	2	1	3	3	6	0	0	4	2	2	1	0	2	1	2	0	2	6	0	0	2	3	3	8	1	5	0	1	7	0	1	2	1	3	0	2	4	2	1	2	0	2	3	1	2	4
CAGL0A02574g	3	2	0	30	5	5	0	3	3	6	2	2	0	4	1	4	2	2	3	6	16	1	4	1	0	4	17	2	25	4	2	43	2	3	8	2	6	2	2	3	3	4	23	0	5	3	4	1	6
CAGL0A02596g	4	6	4	5	1	7	3	9	1	4	3	6	12	5	0	6	1	1	0	8	16	2	4	1	6	4	2	2	1	7	2	6	3	4	5	4	3	3	2	2	7	2	3	4	7	8	9	6	6
CAGL0A02618g	0	3	3	4	1	3	1	0	0	1	2	2	2	3	0	1	1	0	1	5	4	0	2	0	0	1	6	3	2	0	0	4	0	1	1	0	2	0	1	0	2	0	2	0	2	3	2	2	1
CAGL0A02629g	2	2	0	12	1	2	0	2	2	0	1	1	0	0	0	2	1	2	1	4	2	0	0	0	1	2	8	0	4	0	1	13	0	0	1	1	2	0	0	2	3	0	6	0	2	0	5	0	1
CAGL0A02651g	5	6	2	3	1	7	0	6	1	3	1	5	1	2	0	0	0	0	0	1	11	1	0	0	1	3	0	1	1	4	2	1	1	1	5	1	2	4	0	0	1	1	3	1	4	2	4	4	4
CAGL0A02673g	1	4	1	2	1	4	3	5	0	6	2	1	3	3	0	5	0	0	0	1	5	2	1	2	4	4	0	1	3	1	0	2	0	3	4	5	3	0	0	2	1	0	1	2	2	2	8	0	4
CAGL0A02695g	3	3	5	14	3	6	2	10	2	3	0	2	0	6	1	1	1	1	1	3	6	5	2	2	2	3	4	0	11	2	0	7	1	3	5	4	5	3	0	4	6	2	14	4	4	5	3	0	3
CAGL0A02706g	0	0	0	0	0	2	0	2	0	0	0	2	1	0	0	0	0	0	0	1	1	0	0	0	1	1	1	1	0	2	0	0	0	1	0	2	0	1	0	1	0	1	2	0	2	1	3	0	0
CAGL0A02728g	4	3	2	13	7	5	7	8	0	6	6	3	3	8	0	4	1	3	1	3	16	2	2	4	2	3	15	2	13	3	1	18	2	2	7	2	7	1	4	4	1	0	6	6	5	4	8	2	7
CAGL0A02750g	1	6	5	37	2	9	5	12	2	6	3	4	5	9	1	6	4	3	1	5	12	6	10	2	7	3	38	5	39	2	3	52	4	4	7	9	2	1	1	4	4	5	46	5	9	6	10	4	12
CAGL0A02772g	0	0	0	1	0	0	0	2	0	3	1	1	0	1	0	1	0	0	0	0	1	1	0	1	1	0	1	0	1	0	0	1	1	0	1	0	0	0	2	1	0	0	0	1	0	0	0	0	1
CAGL0A02794g	0	0	0	0	0	1	0	0	0	0	1	0	0	0	0	0	0	0	1	1	0	1	0	0	0	0	0	0	1	0	1	0	0	1	1	0	0	0	0	0	0	0	0	1	1	0	1	1	2
CAGL0A02816g	1	0	0	4	1	1	0	2	3	0	0	2	2	1	1	1	0	0	0	0	4	0	1	0	1	0	3	2	3	1	0	5	1	0	3	1	1	0	1	3	0	1	4	0	0	1	1	1	0
[truncated: 5,225 more rows]
[truncated: 47 more columns]
